# Supplementary material for: A revision of the Phelisterhaemorrhous species group (Coleoptera, Histeridae, Exosternini)
Source: Zookeys. 2019 Jun 10;854:41–88. doi: 10.3897/zookeys.854.35133 (PMC6579788; doi:10.3897/zookeys.854.35133)
Supplement: XML Treatment for Phelister affinis [file zookeys.854.35133-treatment2.xml]

<!DOCTYPE tp:taxon-treatment
  PUBLIC "-//TaxonX//DTD Taxonomic Treatment Publishing DTD v0 20100105//EN" "tax-treatment-NSO.dtd">
<tp:taxon-treatment xmlns:tp="http://www.plazi.org/taxpub"><tp:treatment-meta><kwd-group><label>Taxon classification</label><kwd><named-content xmlns:xlink="http://www.w3.org/1999/xlink" content-type="kingdom">Animalia</named-content></kwd><kwd><named-content xmlns:xlink="http://www.w3.org/1999/xlink" content-type="order">Coleoptera</named-content></kwd><kwd><named-content xmlns:xlink="http://www.w3.org/1999/xlink" content-type="family">Histeridae</named-content></kwd></kwd-group><mixed-citation publication-type="journal"><person-group><name><surname>Caterino</surname><given-names>Michael S.</given-names></name><name><surname>Tishechkin</surname><given-names>Alexey K.</given-names></name></person-group><article-title>A revision of the <italic><tp:taxon-name><tp:taxon-name-part taxon-name-part-type="genus" reg="Phelister">Phelister</tp:taxon-name-part><tp:taxon-name-part taxon-name-part-type="species" reg="haemorrhous">haemorrhous</tp:taxon-name-part></tp:taxon-name></italic> species group (<tp:taxon-name><tp:taxon-name-part taxon-name-part-type="order">Coleoptera</tp:taxon-name-part></tp:taxon-name>, <tp:taxon-name><tp:taxon-name-part taxon-name-part-type="family">Histeridae</tp:taxon-name-part></tp:taxon-name>, <tp:taxon-name><tp:taxon-name-part taxon-name-part-type="tribe">Exosternini</tp:taxon-name-part></tp:taxon-name>)</article-title><source>Zookeys</source><day>10</day><month>6</month><year>2019</year><volume>854</volume><fpage>41</fpage><lpage>88</lpage><pub-id pub-id-type="doi">10.3897/zookeys.854.35133</pub-id></mixed-citation></tp:treatment-meta><tp:nomenclature><tp:taxon-name>
              <tp:taxon-name-part taxon-name-part-type="genus" reg="Phelister">Phelister</tp:taxon-name-part>
              <tp:taxon-name-part taxon-name-part-type="species" reg="affinis">affinis</tp:taxon-name-part>
            </tp:taxon-name><tp:taxon-authority>JE LeConte, 1859</tp:taxon-authority><xref ref-type="fig" rid="F1">Figs 1</xref><xref ref-type="fig" rid="F4">, 3</xref><xref ref-type="fig" rid="F3">; Map 1</xref><!--PageBreak --><tp:nomenclature-citation-list><tp:nomenclature-citation><tp:taxon-name>
                  <tp:taxon-name-part taxon-name-part-type="genus" reg="Phelister">Phelister</tp:taxon-name-part>
                  <tp:taxon-name-part taxon-name-part-type="species" reg="affinis">affinis</tp:taxon-name-part>
                </tp:taxon-name><comment>JE LeConte, 1859: 311.</comment></tp:nomenclature-citation><tp:nomenclature-citation><tp:taxon-name>
                  <tp:taxon-name-part taxon-name-part-type="genus" reg="Phelister">Phelister</tp:taxon-name-part>
                  <tp:taxon-name-part taxon-name-part-type="species" reg="simplex">simplex</tp:taxon-name-part>
                </tp:taxon-name><comment>Casey, 1916: 230; <xref ref-type="bibr" rid="B31">Mazur 1997</xref>.</comment></tp:nomenclature-citation><tp:nomenclature-citation><tp:taxon-name>
                  <tp:taxon-name-part taxon-name-part-type="genus" reg="Phelister">Phelister</tp:taxon-name-part>
                  <tp:taxon-name-part taxon-name-part-type="species" reg="solator">solator</tp:taxon-name-part>
                </tp:taxon-name><comment>Marseul, 1861: 164; <xref ref-type="bibr" rid="B28">Marseul 1870</xref>.</comment></tp:nomenclature-citation></tp:nomenclature-citation-list></tp:nomenclature><tp:treatment-sec sec-type="type material" id="SECID0EUSBG"><title>Type material.</title><p>Neotype male, hereby designated: “Tejeria, Veracruz, MEX, VII:4:41” / “Col. by H. Dybas” / “Collection R. L. Wenzel” / “Phelister #68 det R.Wenzel” / “Compared with type Phelister affinis LeC. RLW’51; see type notes under <tp:taxon-name><tp:taxon-name-part taxon-name-part-type="genus" reg="Phelister"/><tp:taxon-name-part taxon-name-part-type="species" reg="solator">solator</tp:taxon-name-part></tp:taxon-name>”; dissected by Rupert Wenzel (<named-content xmlns:xlink="http://www.w3.org/1999/xlink" content-type="dwc:institutional_code" xlink:type="simple">FMNH</named-content>). The type(s) of this species aren’t known, despite searches in the most likely repository (<named-content xmlns:xlink="http://www.w3.org/1999/xlink" content-type="dwc:institutional_code" xlink:type="simple">MCZC</named-content>) and others (<named-content xmlns:xlink="http://www.w3.org/1999/xlink" content-type="dwc:institutional_code" xlink:type="simple">FMNH</named-content>, <named-content xmlns:xlink="http://www.w3.org/1999/xlink" content-type="dwc:institutional_code" xlink:type="simple">CMNH</named-content>, <named-content xmlns:xlink="http://www.w3.org/1999/xlink" content-type="dwc:institutional_code" xlink:type="simple">USNM</named-content>), and despite the apparent fact that Wenzel studied a supposed type in 1951 (labels on specimen). Due to the extreme similarity among members of <italic><tp:taxon-name><tp:taxon-name-part taxon-name-part-type="genus" reg="Phelister">Phelister</tp:taxon-name-part></tp:taxon-name></italic>, we feel that a Neotype designation is necessary to anchor a specific concept for this species.</p><p>Types of synonyms. <bold>Lectotype</bold> of <italic><tp:taxon-name><tp:taxon-name-part taxon-name-part-type="genus" reg="Phelister">Phelister</tp:taxon-name-part><tp:taxon-name-part taxon-name-part-type="species" reg="solator">solator</tp:taxon-name-part></tp:taxon-name></italic> Marseul, of undetermined sex, hereby designated: “Phelister solator, Mexic. Sallé 20” / “Coll. Desbordes” / “TYPE”, <named-content xmlns:xlink="http://www.w3.org/1999/xlink" content-type="dwc:institutional_code" xlink:type="simple">MNHN</named-content>. <bold>Lectotype</bold> of <italic><tp:taxon-name><tp:taxon-name-part taxon-name-part-type="genus" reg="Phelister">Phelister</tp:taxon-name-part><tp:taxon-name-part taxon-name-part-type="species" reg="simplex">simplex</tp:taxon-name-part></tp:taxon-name></italic> Casey, of undetermined sex, hereby designated: “Lee Co Tex” / “Casey bequest 1925” / “TYPE <named-content xmlns:xlink="http://www.w3.org/1999/xlink" content-type="dwc:institutional_code" xlink:type="simple">USNM</named-content> 38453” / “simplex Csy”, <named-content xmlns:xlink="http://www.w3.org/1999/xlink" content-type="dwc:institutional_code" xlink:type="simple">USNM</named-content>.</p></tp:treatment-sec><tp:treatment-sec sec-type="description" id="SECID0ERWBG"><title>Diagnostic description.</title><p>Length: 1.73–2.01 mm (avg. 1.94 mm); width: 1.50–1.73 mm (avg. 1.65 mm). Body elongate-oval, widest behind humeri, humeri slightly wider than base of pronotum; body more or less uniformly piceous; entire dorsum finely punctulate, the pronotum more densely so than the elytra; frons finely punctulate, impressed along midline, supraorbital stria complete, frontal stria interrupted at sides and at middle, slightly sinuate laterally; labrum wide, distinctly emarginate apically; both mandibles with strong tooth on inner edges; pronotum usually with distinct fragments of submarginal stria in anterior corners; pronotal disk with larger punctures interspersed with finer punctures along lateral thirds; elytron with single, complete epipleural stria, outer subhumeral stria present in apical third, inner subhumeral stria absent, dorsal striae 1–4 complete, stria 5 present in apical half-two-thirds, very rarely complete, but nearly always with a basal puncture, and sutural stria obsolete in basal third, diverging from the suture anteriad; propygidium with distinct secondary punctures separated by slightly greater than their widths; pygidium more finely punctate; prosternal keel with two complete striae, finely united by anterior arch, free, diverging posteriorly, finely punctulate between in both sexes; mesoventral marginal stria complete, smooth, continued at sides by postmesocoxal stria which runs posteriad two-thirds of the distance to metepipleuron; mesometaventral stria complete, weakly crenulate to smooth, angulate mediad mesocoxa, extending posteriad to near inner corner of metacoxa; first abdominal ventrite with single, complete lateral stria; protibia with apex obliquely truncate, outer margin weakly rounded, bearing ca. six evenly spaced marginal spines; meso- and metatibiae weakly expanded to apex, mesotibia <!--PageBreak -->with ca. five marginal spines, more prominent toward apex, metatibia with distinct spines confined to apical fourth. Aedeagus with basal piece a little over one-fourth total length; tegmen widest just beyond middle, abruptly narrowed to thin, divided apices; median lobe more than half tegmen length, proximal apodemes thin near base, thickened toward gonopore.</p><fig id="F4" position="float" orientation="portrait"><label>Figure 3.</label><caption><p><bold>A–C</bold><italic><tp:taxon-name><tp:taxon-name-part taxon-name-part-type="genus" reg="Phelister">Phelister</tp:taxon-name-part><tp:taxon-name-part taxon-name-part-type="species" reg="parallelisternus">parallelisternus</tp:taxon-name-part></tp:taxon-name></italic> Schmidt: <bold>A</bold> Dorsal habitus <bold>B</bold> Ventral view showing prosternal and meso- and metaventral striae <bold>C–E</bold><italic><tp:taxon-name><tp:taxon-name-part taxon-name-part-type="genus" reg="Phelister">Phelister</tp:taxon-name-part><tp:taxon-name-part taxon-name-part-type="species" reg="mobilensis">mobilensis</tp:taxon-name-part></tp:taxon-name></italic> Casey: <bold>C</bold> Frontal view showing complete epistomal stria <bold>D</bold> Dorsal habitus <bold>E</bold> Ventral view (SEM) showing prosternal and meso- and metaventral striae.</p></caption><graphic xmlns:xlink="http://www.w3.org/1999/xlink" xlink:href="zookeys-854-041-g004.jpg" position="float" orientation="portrait" xlink:type="simple" id="oo_309076.jpg"/></fig></tp:treatment-sec><tp:treatment-sec sec-type="remarks" id="SECID0EKYBG"><title>Remarks.</title><p>This species was previously synonymized with <italic><tp:taxon-name><tp:taxon-name-part taxon-name-part-type="genus" reg="Phelister">Phelister</tp:taxon-name-part><tp:taxon-name-part taxon-name-part-type="species" reg="contractus">contractus</tp:taxon-name-part></tp:taxon-name></italic> Casey by <xref ref-type="bibr" rid="B31">Mazur (1997)</xref>, in error. Having studied its type, we instead synonymize <italic><tp:taxon-name><tp:taxon-name-part taxon-name-part-type="genus" reg="Phelister">P.</tp:taxon-name-part><tp:taxon-name-part taxon-name-part-type="species" reg="contractus">contractus</tp:taxon-name-part></tp:taxon-name></italic> with <italic><tp:taxon-name><tp:taxon-name-part taxon-name-part-type="genus" reg="Phelister">P.</tp:taxon-name-part><tp:taxon-name-part taxon-name-part-type="species" reg="subrotundus">subrotundus</tp:taxon-name-part></tp:taxon-name></italic> Say (below).</p></tp:treatment-sec><tp:treatment-sec sec-type="biology" id="SECID0EVZBG"><title>Biology.</title><p>Label data indicate rather generalist habitat preferences, having been collected in cow, horse, and gopher tortoise dung, under decayed leaves, in rotting breadfruit, in fire-scorched <italic><tp:taxon-name><tp:taxon-name-part taxon-name-part-type="genus" reg="Yucca">Yucca</tp:taxon-name-part></tp:taxon-name></italic> L., and in rotten <italic><tp:taxon-name><tp:taxon-name-part taxon-name-part-type="genus" reg="Opuntia">Opuntia</tp:taxon-name-part></tp:taxon-name></italic> Miller, and the species even exhibits some facultative myrmecophily, with records from nests of both <italic><tp:taxon-name><tp:taxon-name-part taxon-name-part-type="genus" reg="Acromyrmex">Acromyrmex</tp:taxon-name-part></tp:taxon-name></italic> Mayr and <italic><tp:taxon-name><tp:taxon-name-part taxon-name-part-type="genus" reg="Azteca">Azteca</tp:taxon-name-part></tp:taxon-name></italic> Forel ants.</p></tp:treatment-sec><tp:treatment-sec sec-type="distribution" id="SECID0EX1BG"><title>Distribution.</title><p>This species occurs from Central America through Mexico, just into the south-central United States. <bold>Records: COSTA RICA</bold>: Guanacaste, Puntarenas, San José; <bold>EL SALVADOR</bold>: La Libertad, San Salvador; <bold>GUATEMALA</bold>: Baja Verapaz, Escuintla, Santa Rosa; <bold>HONDURAS</bold>: Choluteca, Francisco Morazán; <bold>MEXICO</bold>: Chiapas, Colima, Hidalgo, Michoacán, Morelos, Nayarit, Oaxaca, Sinaloa, Sonora, Tamaulipas, Veracruz; <bold>NICARAGUA</bold>: Granada, León, Madriz, Managua, Zelaya; <bold>USA: Oklahoma</bold>: Latimer; <bold>Texas</bold>: Cameron, Hidalgo.</p><!--PageBreak --></tp:treatment-sec><tp:treatment-sec><!--Section generated to contain objects referenced in tp:taxon-treatment.--><fig id="F1" position="float" orientation="portrait"><label>Figure 1.</label><caption><p><bold>A–C</bold><italic><tp:taxon-name><tp:taxon-name-part taxon-name-part-type="genus" reg="Phelister">Phelister</tp:taxon-name-part><tp:taxon-name-part taxon-name-part-type="species" reg="haemorrhous">haemorrhous</tp:taxon-name-part></tp:taxon-name></italic> Marseul: <bold>A</bold> Dorsal habitus <bold>B</bold> Head showing frontal and supraorbital striae and mandibular teeth <bold>C</bold> Meso- and metaventrites showing complete, recurved postmesocoxal stria <bold>D–E</bold><italic><tp:taxon-name><tp:taxon-name-part taxon-name-part-type="genus" reg="Phelister">Phelister</tp:taxon-name-part><tp:taxon-name-part taxon-name-part-type="species" reg="affinis">affinis</tp:taxon-name-part></tp:taxon-name></italic> JE LeConte <bold>D</bold> Dorsal habitus <bold>E</bold> Anterior view of head and pronotum showing fragmented frontal stria and rudiments of sublateral pronotal stria.</p></caption><graphic xmlns:xlink="http://www.w3.org/1999/xlink" xlink:href="zookeys-854-041-g001.jpg" position="float" orientation="portrait" xlink:type="simple" id="oo_309073.jpg"/></fig><fig id="F3" position="float" orientation="portrait"><label>Map 1.</label><caption><p>Collecting records for <italic><tp:taxon-name><tp:taxon-name-part taxon-name-part-type="genus" reg="Phelister">Phelister</tp:taxon-name-part><tp:taxon-name-part taxon-name-part-type="species" reg="haemorrhous">haemorrhous</tp:taxon-name-part></tp:taxon-name></italic> (circles) and <italic><tp:taxon-name><tp:taxon-name-part taxon-name-part-type="genus" reg="Phelister">P.</tp:taxon-name-part><tp:taxon-name-part taxon-name-part-type="species" reg="affinis">affinis</tp:taxon-name-part></tp:taxon-name></italic> (stars).</p></caption><graphic xmlns:xlink="http://www.w3.org/1999/xlink" xlink:href="zookeys-854-041-g003.jpg" position="float" orientation="portrait" xlink:type="simple" id="oo_309075.jpg"/></fig></tp:treatment-sec><ref-list><ref id="B31"><mixed-citation xmlns:xlink="http://www.w3.org/1999/xlink" xlink:type="simple"><person-group><name name-style="western"><surname>Mazur</surname><given-names>S</given-names></name></person-group> (<year>1997</year>) A world catalogue of <tp:taxon-name><tp:taxon-name-part taxon-name-part-type="family">Histeridae</tp:taxon-name-part></tp:taxon-name>. Genus (Supplement): 1–373.</mixed-citation></ref><ref id="B28"><mixed-citation xmlns:xlink="http://www.w3.org/1999/xlink" xlink:type="simple"><person-group><name name-style="western"><surname>Marseul</surname><given-names>SA</given-names></name></person-group> (<year>1870</year>) <article-title>Descriptions d’espèces nouvelles d’Histerides.</article-title><source>Annales de la Société Entomologique de Belgique</source><volume>13</volume>: <fpage>55</fpage>–<lpage>158</lpage>.</mixed-citation></ref></ref-list></tp:taxon-treatment>
