# Supplementary material for: A revision of the Phelisterhaemorrhous species group (Coleoptera, Histeridae, Exosternini)
Source: Zookeys. 2019 Jun 10;854:41–88. doi: 10.3897/zookeys.854.35133 (PMC6579788; doi:10.3897/zookeys.854.35133)
Supplement: XML Treatment for Phelister mobilensis [file zookeys.854.35133-treatment4.xml]

<!DOCTYPE tp:taxon-treatment
  PUBLIC "-//TaxonX//DTD Taxonomic Treatment Publishing DTD v0 20100105//EN" "tax-treatment-NSO.dtd">
<tp:taxon-treatment xmlns:tp="http://www.plazi.org/taxpub"><tp:treatment-meta><kwd-group><label>Taxon classification</label><kwd><named-content xmlns:xlink="http://www.w3.org/1999/xlink" content-type="kingdom">Animalia</named-content></kwd><kwd><named-content xmlns:xlink="http://www.w3.org/1999/xlink" content-type="order">Coleoptera</named-content></kwd><kwd><named-content xmlns:xlink="http://www.w3.org/1999/xlink" content-type="family">Histeridae</named-content></kwd></kwd-group><mixed-citation publication-type="journal"><person-group><name><surname>Caterino</surname><given-names>Michael S.</given-names></name><name><surname>Tishechkin</surname><given-names>Alexey K.</given-names></name></person-group><article-title>A revision of the <italic><tp:taxon-name><tp:taxon-name-part taxon-name-part-type="genus" reg="Phelister">Phelister</tp:taxon-name-part><tp:taxon-name-part taxon-name-part-type="species" reg="haemorrhous">haemorrhous</tp:taxon-name-part></tp:taxon-name></italic> species group (<tp:taxon-name><tp:taxon-name-part taxon-name-part-type="order">Coleoptera</tp:taxon-name-part></tp:taxon-name>, <tp:taxon-name><tp:taxon-name-part taxon-name-part-type="family">Histeridae</tp:taxon-name-part></tp:taxon-name>, <tp:taxon-name><tp:taxon-name-part taxon-name-part-type="tribe">Exosternini</tp:taxon-name-part></tp:taxon-name>)</article-title><source>Zookeys</source><day>10</day><month>6</month><year>2019</year><volume>854</volume><fpage>41</fpage><lpage>88</lpage><pub-id pub-id-type="doi">10.3897/zookeys.854.35133</pub-id></mixed-citation></tp:treatment-meta><tp:nomenclature><tp:taxon-name>
              <tp:taxon-name-part taxon-name-part-type="genus" reg="Phelister">Phelister</tp:taxon-name-part>
              <tp:taxon-name-part taxon-name-part-type="species" reg="mobilensis">mobilensis</tp:taxon-name-part>
            </tp:taxon-name><tp:taxon-authority>Casey, 1916</tp:taxon-authority><xref ref-type="fig" rid="F2">Figs 2</xref><xref ref-type="fig" rid="F4">, 3</xref><xref ref-type="fig" rid="F5">; Map 2</xref><!--PageBreak --><tp:nomenclature-citation-list><tp:nomenclature-citation><tp:taxon-name>
                  <tp:taxon-name-part taxon-name-part-type="genus" reg="Phelister">Phelister</tp:taxon-name-part>
                  <tp:taxon-name-part taxon-name-part-type="species" reg="mobilensis">mobilensis</tp:taxon-name-part>
                </tp:taxon-name><comment>Casey, 1916: 232.</comment></tp:nomenclature-citation></tp:nomenclature-citation-list></tp:nomenclature><tp:treatment-sec sec-type="type material" id="SECID0EJEAI"><title>Type material.</title><p><bold>Lectotype</bold>, hereby designated: “Ala. Mobile” / “Casey bequest 1925” / “Type <named-content xmlns:xlink="http://www.w3.org/1999/xlink" content-type="dwc:institutional_code" xlink:type="simple">USNM</named-content> 38450” / “mobilensis Csy.” / “Lectotype Phelister mobilensis Casey, M.S.Caterino and A.K.Tishechkin des. 2010”, <named-content xmlns:xlink="http://www.w3.org/1999/xlink" content-type="dwc:institutional_code" xlink:type="simple">USNM</named-content>. Four paralectotypes: two with same data as type, two from “Pensacola, Fla.”, all <named-content xmlns:xlink="http://www.w3.org/1999/xlink" content-type="dwc:institutional_code" xlink:type="simple">USNM</named-content>.</p></tp:treatment-sec><tp:treatment-sec sec-type="description" id="SECID0ETFAI"><title>Description.</title><p>Length: 1.85–2.05 mm (avg. 1.93 mm); width: 1.58–1.73 mm (avg. 1.59 mm). Body uniformly dark rufescent to piceous, elongate oval, widest just behind midline; frons finely but distinctly punctulate; supraorbital stria complete, fine across vertex; frontal stria well impressed along inner margin of eyes, fragmentary to obsolete along upper epistomal margin, but continued anteriad along lateral and, generally, apical margins of epistoma; labrum transverse, at most weakly emarginate apically; mandibles both with strong tooth along incisor margin; pronotum strongly narrowed anteriorly, very finely punctate at middle but rather coarsely so in lateral thirds; prescutellar impression distinct; lateral and anterior marginal striae continuous, the anterior diverging slightly from the margin and crenulate; lateral submarginal striae absent; elytra with single, complete epipleural striae; outer subhumeral stria present in apical half only; inner subhumeral stria absent; dorsal elytral striae 1–4 complete, 5<sup>th</sup> present in apical half only, sutural stria just slightly longer than 5<sup>th</sup>; propygidium almost uniformly coarsely punctate, punctures separated by less than their widths; pygidium much more finely and sparsely punctate; prosternal lobe shape evenly rounded, with marginal stria obsolete toward sides; prosternal keel narrowed from base to apex; keel striae separate basally, converging between coxae, narrowly separated, parallel anteriad; anterior mesoventral margin weakly produced; marginal mesoventral stria complete, weakly crenulate; mesometaventral stria arching weakly onto basal third of mesoventrite; metaventral disk weakly punctate, with lateral stria nearly complete to inner corner of metacoxa; postmesocoxal stria extending posterolaterad, mostly straight, ending short of apex of metepisternum; abdominal ventrite 1 with one complete and one fragmentary lateral striae, impunctate at middle, increasingly punctate to sides; protibia with apex truncate, outer margin weakly rounded, bearing ca. five prominent, evenly spaced marginal spines; meso- and metatibiae weakly expanded to apex, mesotibia with ca. five marginal spines, more prominent toward apex, metatibia with distinct spines along most of margin; aedeagus gradually widened toward apex, apically rounded with short, narrow apical emargination; median lobe with simple basal apodemes, ca. half tegmen length.</p></tp:treatment-sec><tp:treatment-sec sec-type="remarks" id="SECID0E4FAI"><title>Remarks.</title><p><italic><tp:taxon-name><tp:taxon-name-part taxon-name-part-type="genus" reg="Phelister">Phelister</tp:taxon-name-part><tp:taxon-name-part taxon-name-part-type="species" reg="mobilensis">mobilensis</tp:taxon-name-part></tp:taxon-name></italic> exhibits one highly distinct character, a stria on the epistoma lining its anterior and lateral margins, which is continuous with the lateral portion of the otherwise interrupted frontal stria. Other unusual characters include particularly spinose front and middle tibiae, and a meso-metaventral stria which is distinctly more crenulate than the marginal mesoventral stria.</p><!--PageBreak --></tp:treatment-sec><tp:treatment-sec sec-type="biology" id="SECID0EPGAI"><title>Biology.</title><p>Label data indicate quite generalized habitat preferences, with records from dung (dog and chicken), decaying vegetation, <italic><tp:taxon-name><tp:taxon-name-part taxon-name-part-type="genus" reg="Geomys">Geomys</tp:taxon-name-part></tp:taxon-name></italic> Rafinesque burrows, and fungi. Specimens have also been collected using flight interception traps and Lindgren funnel traps.</p></tp:treatment-sec><tp:treatment-sec sec-type="distribution" id="SECID0E3GAI"><title>Distribution.</title><p>This species is found primarily near the Gulf and Atlantic coasts of the southeastern United States. Records from Indiana and New York could use additional confirmation. <bold>Records: USA: Alabama</bold>: Russell, Shelby; <bold>Arkansas</bold>: Pulaski; <bold>Florida</bold>: Alachua, Duval, Gilchrist, Highlands, Hillsborough, Lake, Leon, Levy, Marion, Nassau, Orange, Polk, Putnam; <bold>Georgia</bold>: Burke, Charlton; <bold>Indiana</bold>: Lake; <bold>Louisiana</bold>: Calcasieu; East Baton Rouge, Natchitoches; <bold>New York</bold>: [state record only - AMNH]; <bold>North Carolina</bold>: Transylvania; <bold>Oklahoma</bold>: Latimer; <bold>South Carolina</bold>: Aiken, Anderson, Bamberg, Barnwell, Beaufort, Georgetown, Oconee, Richland; <bold>Tennessee</bold>: Benton.</p></tp:treatment-sec><tp:treatment-sec><!--Section generated to contain objects referenced in tp:taxon-treatment.--><fig id="F2" position="float" orientation="portrait"><label>Figure 2.</label><caption><p>Male genitalia of all <italic><tp:taxon-name><tp:taxon-name-part taxon-name-part-type="genus" reg="Phelister">P.</tp:taxon-name-part><tp:taxon-name-part taxon-name-part-type="species" reg="haemorrhous">haemorrhous</tp:taxon-name-part></tp:taxon-name></italic> group species, dorsal and lateral views: <bold>A</bold><italic><tp:taxon-name><tp:taxon-name-part taxon-name-part-type="genus" reg="Phelister">Phelister</tp:taxon-name-part><tp:taxon-name-part taxon-name-part-type="species" reg="haemorrhous">haemorrhous</tp:taxon-name-part></tp:taxon-name></italic> Marseul <bold>B</bold><italic><tp:taxon-name><tp:taxon-name-part taxon-name-part-type="genus" reg="Phelister">Phelister</tp:taxon-name-part><tp:taxon-name-part taxon-name-part-type="species" reg="affinis">affinis</tp:taxon-name-part></tp:taxon-name></italic> JE LeConte <bold>C</bold><italic><tp:taxon-name><tp:taxon-name-part taxon-name-part-type="genus" reg="Phelister">Phelister</tp:taxon-name-part><tp:taxon-name-part taxon-name-part-type="species" reg="parallelisternus">parallelisternus</tp:taxon-name-part></tp:taxon-name></italic> Schmidt <bold>D</bold><italic><tp:taxon-name><tp:taxon-name-part taxon-name-part-type="genus" reg="Phelister">Phelister</tp:taxon-name-part><tp:taxon-name-part taxon-name-part-type="species" reg="mobilensis">mobilensis</tp:taxon-name-part></tp:taxon-name></italic> Casey <bold>E</bold><italic><tp:taxon-name><tp:taxon-name-part taxon-name-part-type="genus" reg="Phelister">Phelister</tp:taxon-name-part><tp:taxon-name-part taxon-name-part-type="species" reg="brevistriatus">brevistriatus</tp:taxon-name-part></tp:taxon-name></italic> Casey <bold>F</bold><italic><tp:taxon-name><tp:taxon-name-part taxon-name-part-type="genus" reg="Phelister">Phelister</tp:taxon-name-part><tp:taxon-name-part taxon-name-part-type="species" reg="sonorae">sonorae</tp:taxon-name-part></tp:taxon-name></italic> sp. nov. <bold>G</bold><italic><tp:taxon-name><tp:taxon-name-part taxon-name-part-type="genus" reg="Phelister">Phelister</tp:taxon-name-part><tp:taxon-name-part taxon-name-part-type="species" reg="warneri">warneri</tp:taxon-name-part></tp:taxon-name></italic> sp. nov. <bold>H</bold><italic><tp:taxon-name><tp:taxon-name-part taxon-name-part-type="genus" reg="Phelister">Phelister</tp:taxon-name-part><tp:taxon-name-part taxon-name-part-type="species" reg="puncticollis">puncticollis</tp:taxon-name-part></tp:taxon-name></italic> Hinton <bold>I</bold><italic><tp:taxon-name><tp:taxon-name-part taxon-name-part-type="genus" reg="Phelister">Phelister</tp:taxon-name-part><tp:taxon-name-part taxon-name-part-type="species" reg="subrotundus">subrotundus</tp:taxon-name-part></tp:taxon-name></italic> (Say) <bold>J</bold><italic><tp:taxon-name><tp:taxon-name-part taxon-name-part-type="genus" reg="Phelister">Phelister</tp:taxon-name-part><tp:taxon-name-part taxon-name-part-type="species" reg="rouzeti">rouzeti</tp:taxon-name-part></tp:taxon-name></italic> (Fairmaire) <bold>K</bold><italic><tp:taxon-name><tp:taxon-name-part taxon-name-part-type="genus" reg="Phelister">Phelister</tp:taxon-name-part><tp:taxon-name-part taxon-name-part-type="species" reg="rufinotus">rufinotus</tp:taxon-name-part></tp:taxon-name></italic> Marseul <bold>L</bold><italic><tp:taxon-name><tp:taxon-name-part taxon-name-part-type="genus" reg="Phelister">Phelister</tp:taxon-name-part><tp:taxon-name-part taxon-name-part-type="species" reg="thiemei">thiemei</tp:taxon-name-part></tp:taxon-name></italic> Schmidt <bold>M</bold><italic><tp:taxon-name><tp:taxon-name-part taxon-name-part-type="genus" reg="Phelister">Phelister</tp:taxon-name-part><tp:taxon-name-part taxon-name-part-type="species" reg="bryanti">bryanti</tp:taxon-name-part></tp:taxon-name></italic> sp. nov. <bold>N</bold><italic><tp:taxon-name><tp:taxon-name-part taxon-name-part-type="genus" reg="Phelister">Phelister</tp:taxon-name-part><tp:taxon-name-part taxon-name-part-type="species" reg="parecis">parecis</tp:taxon-name-part></tp:taxon-name></italic> sp. nov. <bold>O</bold><italic><tp:taxon-name><tp:taxon-name-part taxon-name-part-type="genus" reg="Phelister">Phelister</tp:taxon-name-part><tp:taxon-name-part taxon-name-part-type="species" reg="vernus">vernus</tp:taxon-name-part></tp:taxon-name></italic> (Say) <bold>P</bold><italic><tp:taxon-name><tp:taxon-name-part taxon-name-part-type="genus" reg="Phelister">Phelister</tp:taxon-name-part><tp:taxon-name-part taxon-name-part-type="species" reg="chilicola">chilicola</tp:taxon-name-part></tp:taxon-name></italic><bold>Q</bold><italic><tp:taxon-name><tp:taxon-name-part taxon-name-part-type="genus" reg="Phelister">Phelister</tp:taxon-name-part><tp:taxon-name-part taxon-name-part-type="species" reg="bruchi">bruchi</tp:taxon-name-part></tp:taxon-name></italic> Bickhardt.</p></caption><graphic xmlns:xlink="http://www.w3.org/1999/xlink" xlink:href="zookeys-854-041-g002.jpg" position="float" orientation="portrait" xlink:type="simple" id="oo_309074.jpg"/></fig><fig id="F4" position="float" orientation="portrait"><label>Figure 3.</label><caption><p><bold>A–C</bold><italic><tp:taxon-name><tp:taxon-name-part taxon-name-part-type="genus" reg="Phelister">Phelister</tp:taxon-name-part><tp:taxon-name-part taxon-name-part-type="species" reg="parallelisternus">parallelisternus</tp:taxon-name-part></tp:taxon-name></italic> Schmidt: <bold>A</bold> Dorsal habitus <bold>B</bold> Ventral view showing prosternal and meso- and metaventral striae <bold>C–E</bold><italic><tp:taxon-name><tp:taxon-name-part taxon-name-part-type="genus" reg="Phelister">Phelister</tp:taxon-name-part><tp:taxon-name-part taxon-name-part-type="species" reg="mobilensis">mobilensis</tp:taxon-name-part></tp:taxon-name></italic> Casey: <bold>C</bold> Frontal view showing complete epistomal stria <bold>D</bold> Dorsal habitus <bold>E</bold> Ventral view (SEM) showing prosternal and meso- and metaventral striae.</p></caption><graphic xmlns:xlink="http://www.w3.org/1999/xlink" xlink:href="zookeys-854-041-g004.jpg" position="float" orientation="portrait" xlink:type="simple" id="oo_309076.jpg"/></fig><fig id="F5" position="float" orientation="portrait"><label>Map 2.</label><caption><p>Collecting records for <italic><tp:taxon-name><tp:taxon-name-part taxon-name-part-type="genus" reg="Phelister">Phelister</tp:taxon-name-part><tp:taxon-name-part taxon-name-part-type="species" reg="brevistriatus">brevistriatus</tp:taxon-name-part></tp:taxon-name></italic> (squares), <italic><tp:taxon-name><tp:taxon-name-part taxon-name-part-type="genus" reg="Phelister">P.</tp:taxon-name-part><tp:taxon-name-part taxon-name-part-type="species" reg="mobilensis">mobilensis</tp:taxon-name-part></tp:taxon-name></italic> (circles), <italic><tp:taxon-name><tp:taxon-name-part taxon-name-part-type="genus" reg="Phelister">P.</tp:taxon-name-part><tp:taxon-name-part taxon-name-part-type="species" reg="parallelisternus">parallelisternus</tp:taxon-name-part></tp:taxon-name></italic> (triangles), <italic><tp:taxon-name><tp:taxon-name-part taxon-name-part-type="genus" reg="Phelister">P.</tp:taxon-name-part><tp:taxon-name-part taxon-name-part-type="species" reg="sonorae">sonorae</tp:taxon-name-part></tp:taxon-name></italic> (star), and <italic><tp:taxon-name><tp:taxon-name-part taxon-name-part-type="genus" reg="Phelister">P.</tp:taxon-name-part><tp:taxon-name-part taxon-name-part-type="species" reg="warneri">warneri</tp:taxon-name-part></tp:taxon-name></italic> (diagonal cross).</p></caption><graphic xmlns:xlink="http://www.w3.org/1999/xlink" xlink:href="zookeys-854-041-g005.jpg" position="float" orientation="portrait" xlink:type="simple" id="oo_309077.jpg"/></fig></tp:treatment-sec></tp:taxon-treatment>
