# Supplementary material for: A revision of the Phelisterhaemorrhous species group (Coleoptera, Histeridae, Exosternini)
Source: Zookeys. 2019 Jun 10;854:41–88. doi: 10.3897/zookeys.854.35133 (PMC6579788; doi:10.3897/zookeys.854.35133)
Supplement: XML Treatment for Phelister puncticollis [file zookeys.854.35133-treatment8.xml]

<!DOCTYPE tp:taxon-treatment
  PUBLIC "-//TaxonX//DTD Taxonomic Treatment Publishing DTD v0 20100105//EN" "tax-treatment-NSO.dtd">
<tp:taxon-treatment xmlns:tp="http://www.plazi.org/taxpub"><tp:treatment-meta><kwd-group><label>Taxon classification</label><kwd><named-content xmlns:xlink="http://www.w3.org/1999/xlink" content-type="kingdom">Animalia</named-content></kwd><kwd><named-content xmlns:xlink="http://www.w3.org/1999/xlink" content-type="order">Coleoptera</named-content></kwd><kwd><named-content xmlns:xlink="http://www.w3.org/1999/xlink" content-type="family">Histeridae</named-content></kwd></kwd-group><mixed-citation publication-type="journal"><person-group><name><surname>Caterino</surname><given-names>Michael S.</given-names></name><name><surname>Tishechkin</surname><given-names>Alexey K.</given-names></name></person-group><article-title>A revision of the <italic><tp:taxon-name><tp:taxon-name-part taxon-name-part-type="genus" reg="Phelister">Phelister</tp:taxon-name-part><tp:taxon-name-part taxon-name-part-type="species" reg="haemorrhous">haemorrhous</tp:taxon-name-part></tp:taxon-name></italic> species group (<tp:taxon-name><tp:taxon-name-part taxon-name-part-type="order">Coleoptera</tp:taxon-name-part></tp:taxon-name>, <tp:taxon-name><tp:taxon-name-part taxon-name-part-type="family">Histeridae</tp:taxon-name-part></tp:taxon-name>, <tp:taxon-name><tp:taxon-name-part taxon-name-part-type="tribe">Exosternini</tp:taxon-name-part></tp:taxon-name>)</article-title><source>Zookeys</source><day>10</day><month>6</month><year>2019</year><volume>854</volume><fpage>41</fpage><lpage>88</lpage><pub-id pub-id-type="doi">10.3897/zookeys.854.35133</pub-id></mixed-citation></tp:treatment-meta><tp:nomenclature><tp:taxon-name>
              <tp:taxon-name-part taxon-name-part-type="genus" reg="Phelister">Phelister</tp:taxon-name-part>
              <tp:taxon-name-part taxon-name-part-type="species" reg="puncticollis">puncticollis</tp:taxon-name-part>
            </tp:taxon-name><tp:taxon-authority>Hinton, 1935</tp:taxon-authority><xref ref-type="fig" rid="F2">Figs 2</xref><xref ref-type="fig" rid="F8">, 5</xref><xref ref-type="fig" rid="F7">; Map 3</xref><!--PageBreak --><tp:nomenclature-citation-list><tp:nomenclature-citation><tp:taxon-name>
                  <tp:taxon-name-part taxon-name-part-type="genus" reg="Phelister">Phelister</tp:taxon-name-part>
                  <tp:taxon-name-part taxon-name-part-type="species" reg="puncticollis">puncticollis</tp:taxon-name-part>
                </tp:taxon-name><comment>Hinton, 1935c: 64.</comment></tp:nomenclature-citation></tp:nomenclature-citation-list></tp:nomenclature><tp:treatment-sec sec-type="type material" id="SECID0EV4AI"><title>Type material.</title><p><bold>Holotype</bold> of undetermined sex: “H.H. Smith, S. Amer” / “Monte Alegre” [Pará] / “Phelister puncticollis Type Hntn.” / “G. Lewis Coll. B.M.1926-369”, <named-content xmlns:xlink="http://www.w3.org/1999/xlink" content-type="dwc:institutional_code" xlink:type="simple">NHMUK</named-content>.</p></tp:treatment-sec><tp:treatment-sec sec-type="description" id="SECID0EM5AI"><title>Diagnostic description.</title><p>Length: 1.54–1.65 mm (avg. 1.59 mm); width: 1.30–1.38 mm (avg. 1.29 mm). Body elongate oval, dark rufescent, with elytra lighter toward their apices; frons depressed along midline, disk strongly punctate; frontal striae obsolete between antennal insertions; labrum short, weakly emarginate; both mandibles with distinct median tooth, that of right mandible small; entire pronotal disk almost uniformly punctate, only slightly less dense at middle; prescutellar impression distinct, though somewhat obscured by discal and posterior marginal punctures; marginal pronotal stria complete along lateral and anterior margins, crenulate anteriorly; lateral submarginal stria complete at sides, curving mediad at front, ending freely behind eye; elytra with complete outer subhumeral stria, inner subhumeral stria absent; dorsal elytral striae 1–5 complete, sutural stria obsolete in basal one-third, all striae distinctly crenulate; propygidium almost uniformly punctate, with small round punctures separated by approximately their diameters; pygidial punctures smaller and sparser, fading to indistinct at apex; prosternal lobe short, with fine, complete marginal stria; prosternal keel with striae united anteriorly to form a triangle, the male’s more densely punctate within; mesoventrite weakly projecting at middle; marginal mesoventral stria complete, evenly arched anteriad between inner corners of mesocoxae; mesometaventral stria arched strongly forward to mesoventral midpoint, extended by inner mesoventral stria to metacoxa; metaventral disk with distinct ground punctation and coarser punctures along most of posterior third; 1<sup>st</sup> abdominal ventrite with complete inner lateral stria and fragments of outer lateral stria; protibia with lateral margin strongly rounded, with 6–7 marginal spines, apex obliquely truncate, with two small apical spurs; protarsal claws somewhat unevenly curved, slightly bent at base; meso- and metatibiae evenly widened to apices, with few weak marginal spines confined to apical halves; basal piece of aedeagus ca. one-fourth total aedeagus <!--PageBreak --><!--PageBreak -->length; tegmen narrow at base, widened toward narrowly rounded apex, apical emargination narrow, incised ca. one-fourth of tegmen length, ventral process absent; median lobe with long proximal apodemes, evenly differentiated into thicker and thinner portions.</p><fig id="F8" position="float" orientation="portrait"><label>Figure 5.</label><caption><p><bold>A-B</bold><italic><tp:taxon-name><tp:taxon-name-part taxon-name-part-type="genus" reg="Phelister">Phelister</tp:taxon-name-part><tp:taxon-name-part taxon-name-part-type="species" reg="puncticollis">puncticollis</tp:taxon-name-part></tp:taxon-name></italic> Hinton: <bold>A</bold> Dorsal habitus <bold>B</bold> Ventral view.</p></caption><graphic xmlns:xlink="http://www.w3.org/1999/xlink" xlink:href="zookeys-854-041-g007.jpg" position="float" orientation="portrait" xlink:type="simple" id="oo_309079.jpg"/></fig></tp:treatment-sec><tp:treatment-sec sec-type="remarks" id="SECID0EV6AI"><title>Remarks.</title><p>This species is similar to <italic><tp:taxon-name><tp:taxon-name-part taxon-name-part-type="genus" reg="Phelister">P.</tp:taxon-name-part><tp:taxon-name-part taxon-name-part-type="species" reg="bryanti">bryanti</tp:taxon-name-part></tp:taxon-name></italic> described below, but differs in the presence of a submarginal pronotal stria, abbreviated, united male prosternal striae, and the presence of punctures on the metaventrite in front of the metacoxae. The aedeagus of <italic><tp:taxon-name><tp:taxon-name-part taxon-name-part-type="genus" reg="Phelister">P.</tp:taxon-name-part><tp:taxon-name-part taxon-name-part-type="species" reg="puncticollis">puncticollis</tp:taxon-name-part></tp:taxon-name></italic> is narrow and evenly rounded to the apex, whereas that of <italic><tp:taxon-name><tp:taxon-name-part taxon-name-part-type="genus" reg="Phelister">P.</tp:taxon-name-part><tp:taxon-name-part taxon-name-part-type="species" reg="bryanti">bryanti</tp:taxon-name-part></tp:taxon-name></italic> is abruptly narrowed.</p></tp:treatment-sec><tp:treatment-sec sec-type="biology" id="SECID0E3ABI"><title>Biology.</title><p>Nothing is known of the biology of this species.</p></tp:treatment-sec><tp:treatment-sec sec-type="distribution" id="SECID0EBBBI"><title>Distribution.</title><p>We have only seen specimens from Pará state, Brazil, including the types, and only three additional specimens, from Belém and Benevides. One specimen was collected in the nest of the fire ant <italic><tp:taxon-name><tp:taxon-name-part taxon-name-part-type="genus" reg="Solenopsis">Solenopsis</tp:taxon-name-part><tp:taxon-name-part taxon-name-part-type="species" reg="saevissima">saevissima</tp:taxon-name-part></tp:taxon-name></italic> (Smith).</p><fig id="F7" position="float" orientation="portrait"><label>Map 3.</label><caption><p>Collecting records for <italic><tp:taxon-name><tp:taxon-name-part taxon-name-part-type="genus" reg="Phelister">Phelister</tp:taxon-name-part><tp:taxon-name-part taxon-name-part-type="species" reg="puncticollis">puncticollis</tp:taxon-name-part></tp:taxon-name></italic> (stars), <italic><tp:taxon-name><tp:taxon-name-part taxon-name-part-type="genus" reg="Phelister">P.</tp:taxon-name-part><tp:taxon-name-part taxon-name-part-type="species" reg="rouzeti">rouzeti</tp:taxon-name-part></tp:taxon-name></italic> (circles), and <italic><tp:taxon-name><tp:taxon-name-part taxon-name-part-type="genus" reg="Phelister">P.</tp:taxon-name-part><tp:taxon-name-part taxon-name-part-type="species" reg="rufinotus">rufinotus</tp:taxon-name-part></tp:taxon-name></italic> (diagonal crosses).</p></caption><graphic xmlns:xlink="http://www.w3.org/1999/xlink" xlink:href="zookeys-854-041-g008.jpg" position="float" orientation="portrait" xlink:type="simple" id="oo_309080.jpg"/></fig></tp:treatment-sec><tp:treatment-sec><!--Section generated to contain objects referenced in tp:taxon-treatment.--><fig id="F2" position="float" orientation="portrait"><label>Figure 2.</label><caption><p>Male genitalia of all <italic><tp:taxon-name><tp:taxon-name-part taxon-name-part-type="genus" reg="Phelister">P.</tp:taxon-name-part><tp:taxon-name-part taxon-name-part-type="species" reg="haemorrhous">haemorrhous</tp:taxon-name-part></tp:taxon-name></italic> group species, dorsal and lateral views: <bold>A</bold><italic><tp:taxon-name><tp:taxon-name-part taxon-name-part-type="genus" reg="Phelister">Phelister</tp:taxon-name-part><tp:taxon-name-part taxon-name-part-type="species" reg="haemorrhous">haemorrhous</tp:taxon-name-part></tp:taxon-name></italic> Marseul <bold>B</bold><italic><tp:taxon-name><tp:taxon-name-part taxon-name-part-type="genus" reg="Phelister">Phelister</tp:taxon-name-part><tp:taxon-name-part taxon-name-part-type="species" reg="affinis">affinis</tp:taxon-name-part></tp:taxon-name></italic> JE LeConte <bold>C</bold><italic><tp:taxon-name><tp:taxon-name-part taxon-name-part-type="genus" reg="Phelister">Phelister</tp:taxon-name-part><tp:taxon-name-part taxon-name-part-type="species" reg="parallelisternus">parallelisternus</tp:taxon-name-part></tp:taxon-name></italic> Schmidt <bold>D</bold><italic><tp:taxon-name><tp:taxon-name-part taxon-name-part-type="genus" reg="Phelister">Phelister</tp:taxon-name-part><tp:taxon-name-part taxon-name-part-type="species" reg="mobilensis">mobilensis</tp:taxon-name-part></tp:taxon-name></italic> Casey <bold>E</bold><italic><tp:taxon-name><tp:taxon-name-part taxon-name-part-type="genus" reg="Phelister">Phelister</tp:taxon-name-part><tp:taxon-name-part taxon-name-part-type="species" reg="brevistriatus">brevistriatus</tp:taxon-name-part></tp:taxon-name></italic> Casey <bold>F</bold><italic><tp:taxon-name><tp:taxon-name-part taxon-name-part-type="genus" reg="Phelister">Phelister</tp:taxon-name-part><tp:taxon-name-part taxon-name-part-type="species" reg="sonorae">sonorae</tp:taxon-name-part></tp:taxon-name></italic> sp. nov. <bold>G</bold><italic><tp:taxon-name><tp:taxon-name-part taxon-name-part-type="genus" reg="Phelister">Phelister</tp:taxon-name-part><tp:taxon-name-part taxon-name-part-type="species" reg="warneri">warneri</tp:taxon-name-part></tp:taxon-name></italic> sp. nov. <bold>H</bold><italic><tp:taxon-name><tp:taxon-name-part taxon-name-part-type="genus" reg="Phelister">Phelister</tp:taxon-name-part><tp:taxon-name-part taxon-name-part-type="species" reg="puncticollis">puncticollis</tp:taxon-name-part></tp:taxon-name></italic> Hinton <bold>I</bold><italic><tp:taxon-name><tp:taxon-name-part taxon-name-part-type="genus" reg="Phelister">Phelister</tp:taxon-name-part><tp:taxon-name-part taxon-name-part-type="species" reg="subrotundus">subrotundus</tp:taxon-name-part></tp:taxon-name></italic> (Say) <bold>J</bold><italic><tp:taxon-name><tp:taxon-name-part taxon-name-part-type="genus" reg="Phelister">Phelister</tp:taxon-name-part><tp:taxon-name-part taxon-name-part-type="species" reg="rouzeti">rouzeti</tp:taxon-name-part></tp:taxon-name></italic> (Fairmaire) <bold>K</bold><italic><tp:taxon-name><tp:taxon-name-part taxon-name-part-type="genus" reg="Phelister">Phelister</tp:taxon-name-part><tp:taxon-name-part taxon-name-part-type="species" reg="rufinotus">rufinotus</tp:taxon-name-part></tp:taxon-name></italic> Marseul <bold>L</bold><italic><tp:taxon-name><tp:taxon-name-part taxon-name-part-type="genus" reg="Phelister">Phelister</tp:taxon-name-part><tp:taxon-name-part taxon-name-part-type="species" reg="thiemei">thiemei</tp:taxon-name-part></tp:taxon-name></italic> Schmidt <bold>M</bold><italic><tp:taxon-name><tp:taxon-name-part taxon-name-part-type="genus" reg="Phelister">Phelister</tp:taxon-name-part><tp:taxon-name-part taxon-name-part-type="species" reg="bryanti">bryanti</tp:taxon-name-part></tp:taxon-name></italic> sp. nov. <bold>N</bold><italic><tp:taxon-name><tp:taxon-name-part taxon-name-part-type="genus" reg="Phelister">Phelister</tp:taxon-name-part><tp:taxon-name-part taxon-name-part-type="species" reg="parecis">parecis</tp:taxon-name-part></tp:taxon-name></italic> sp. nov. <bold>O</bold><italic><tp:taxon-name><tp:taxon-name-part taxon-name-part-type="genus" reg="Phelister">Phelister</tp:taxon-name-part><tp:taxon-name-part taxon-name-part-type="species" reg="vernus">vernus</tp:taxon-name-part></tp:taxon-name></italic> (Say) <bold>P</bold><italic><tp:taxon-name><tp:taxon-name-part taxon-name-part-type="genus" reg="Phelister">Phelister</tp:taxon-name-part><tp:taxon-name-part taxon-name-part-type="species" reg="chilicola">chilicola</tp:taxon-name-part></tp:taxon-name></italic><bold>Q</bold><italic><tp:taxon-name><tp:taxon-name-part taxon-name-part-type="genus" reg="Phelister">Phelister</tp:taxon-name-part><tp:taxon-name-part taxon-name-part-type="species" reg="bruchi">bruchi</tp:taxon-name-part></tp:taxon-name></italic> Bickhardt.</p></caption><graphic xmlns:xlink="http://www.w3.org/1999/xlink" xlink:href="zookeys-854-041-g002.jpg" position="float" orientation="portrait" xlink:type="simple" id="oo_309074.jpg"/></fig></tp:treatment-sec></tp:taxon-treatment>
