# Supplementary material for: A revision of the Phelisterhaemorrhous species group (Coleoptera, Histeridae, Exosternini)
Source: Zookeys. 2019 Jun 10;854:41–88. doi: 10.3897/zookeys.854.35133 (PMC6579788; doi:10.3897/zookeys.854.35133)
Supplement: XML Treatment for Phelister subrotundus [file zookeys.854.35133-treatment9.xml]

<!DOCTYPE tp:taxon-treatment
  PUBLIC "-//TaxonX//DTD Taxonomic Treatment Publishing DTD v0 20100105//EN" "tax-treatment-NSO.dtd">
<tp:taxon-treatment xmlns:tp="http://www.plazi.org/taxpub"><tp:treatment-meta><kwd-group><label>Taxon classification</label><kwd><named-content xmlns:xlink="http://www.w3.org/1999/xlink" content-type="kingdom">Animalia</named-content></kwd><kwd><named-content xmlns:xlink="http://www.w3.org/1999/xlink" content-type="order">Coleoptera</named-content></kwd><kwd><named-content xmlns:xlink="http://www.w3.org/1999/xlink" content-type="family">Histeridae</named-content></kwd></kwd-group><mixed-citation publication-type="journal"><person-group><name><surname>Caterino</surname><given-names>Michael S.</given-names></name><name><surname>Tishechkin</surname><given-names>Alexey K.</given-names></name></person-group><article-title>A revision of the <italic><tp:taxon-name><tp:taxon-name-part taxon-name-part-type="genus" reg="Phelister">Phelister</tp:taxon-name-part><tp:taxon-name-part taxon-name-part-type="species" reg="haemorrhous">haemorrhous</tp:taxon-name-part></tp:taxon-name></italic> species group (<tp:taxon-name><tp:taxon-name-part taxon-name-part-type="order">Coleoptera</tp:taxon-name-part></tp:taxon-name>, <tp:taxon-name><tp:taxon-name-part taxon-name-part-type="family">Histeridae</tp:taxon-name-part></tp:taxon-name>, <tp:taxon-name><tp:taxon-name-part taxon-name-part-type="tribe">Exosternini</tp:taxon-name-part></tp:taxon-name>)</article-title><source>Zookeys</source><day>10</day><month>6</month><year>2019</year><volume>854</volume><fpage>41</fpage><lpage>88</lpage><pub-id pub-id-type="doi">10.3897/zookeys.854.35133</pub-id></mixed-citation></tp:treatment-meta><tp:nomenclature><tp:taxon-name>
              <tp:taxon-name-part taxon-name-part-type="genus" reg="Phelister">Phelister</tp:taxon-name-part>
              <tp:taxon-name-part taxon-name-part-type="species" reg="subrotundus">subrotundus</tp:taxon-name-part>
            </tp:taxon-name><tp:taxon-authority>(Say, 1825)</tp:taxon-authority><xref ref-type="fig" rid="F2">Figs 2</xref><xref ref-type="fig" rid="F9">, 6</xref><xref ref-type="fig" rid="F10">; Map 4</xref><tp:nomenclature-citation-list><tp:nomenclature-citation><tp:taxon-name>
                  <tp:taxon-name-part taxon-name-part-type="genus" reg="Hister">Hister</tp:taxon-name-part>
                  <tp:taxon-name-part taxon-name-part-type="species" reg="subrotundus">subrotundus</tp:taxon-name-part>
                </tp:taxon-name><comment>Say, 1825: 39.</comment></tp:nomenclature-citation><tp:nomenclature-citation><tp:taxon-name>
                  <tp:taxon-name-part taxon-name-part-type="genus" reg="Phelister">Phelister</tp:taxon-name-part>
                  <tp:taxon-name-part taxon-name-part-type="species" reg="subrotundus">subrotundus</tp:taxon-name-part>
                </tp:taxon-name><comment>: <xref ref-type="bibr" rid="B25">Marseul 1853</xref>: 487.</comment></tp:nomenclature-citation><tp:nomenclature-citation><tp:taxon-name>
                  <tp:taxon-name-part taxon-name-part-type="genus" reg="Phelister">Phelister</tp:taxon-name-part>
                  <tp:taxon-name-part taxon-name-part-type="species" reg="rubricatus">rubricatus</tp:taxon-name-part>
                </tp:taxon-name><comment>Lewis, 1908: 158; <xref ref-type="bibr" rid="B31">Mazur 1997</xref>: 29.</comment></tp:nomenclature-citation><tp:nomenclature-citation><tp:taxon-name>
                  <tp:taxon-name-part taxon-name-part-type="genus" reg="Phelister">Phelister</tp:taxon-name-part>
                  <tp:taxon-name-part taxon-name-part-type="species" reg="subrotundus">subrotundus</tp:taxon-name-part>
                  <tp:taxon-name-part taxon-name-part-type="infraspecific-rank">var.</tp:taxon-name-part>
                  <tp:taxon-name-part taxon-name-part-type="variety" reg="sayi">sayi</tp:taxon-name-part>
                </tp:taxon-name><comment>Carnochan, 1915: 213; <xref ref-type="bibr" rid="B31">Mazur 1997</xref>: 29.</comment></tp:nomenclature-citation><tp:nomenclature-citation><tp:taxon-name>
                  <tp:taxon-name-part taxon-name-part-type="genus" reg="Phelister">Phelister</tp:taxon-name-part>
                  <tp:taxon-name-part taxon-name-part-type="species" reg="subrotundus">subrotundus</tp:taxon-name-part>
                  <tp:taxon-name-part taxon-name-part-type="infraspecific-rank">var.</tp:taxon-name-part>
                  <tp:taxon-name-part taxon-name-part-type="variety" reg="frosti">frosti</tp:taxon-name-part>
                </tp:taxon-name><comment>Carnochan, 1915: 213; <xref ref-type="bibr" rid="B31">Mazur 1997</xref>: 29.</comment></tp:nomenclature-citation><tp:nomenclature-citation><tp:taxon-name>
                  <tp:taxon-name-part taxon-name-part-type="genus" reg="Phelister">Phelister</tp:taxon-name-part>
                  <tp:taxon-name-part taxon-name-part-type="species" reg="carnochani">carnochani</tp:taxon-name-part>
                </tp:taxon-name><comment>Casey, 1916: 291; <xref ref-type="bibr" rid="B30">Mazur 1984</xref>: 285.</comment></tp:nomenclature-citation><tp:nomenclature-citation><tp:taxon-name>
                  <tp:taxon-name-part taxon-name-part-type="genus" reg="Phelister">Phelister</tp:taxon-name-part>
                  <tp:taxon-name-part taxon-name-part-type="species" reg="contractus">contractus</tp:taxon-name-part>
                </tp:taxon-name><comment>Casey, 1916: 230, syn nov. (previously synonymized with <tp:taxon-name><tp:taxon-name-part taxon-name-part-type="genus" reg="Phelister">P.</tp:taxon-name-part><tp:taxon-name-part taxon-name-part-type="species" reg="affinis">affinis</tp:taxon-name-part></tp:taxon-name> by <xref ref-type="bibr" rid="B31">Mazur (1997)</xref>, in error).</comment></tp:nomenclature-citation><tp:nomenclature-citation><tp:taxon-name>
                  <tp:taxon-name-part taxon-name-part-type="genus" reg="Phelister">Phelister</tp:taxon-name-part>
                  <tp:taxon-name-part taxon-name-part-type="species" reg="subrotundatus">subrotundatus</tp:taxon-name-part>
                </tp:taxon-name><comment>: <xref ref-type="bibr" rid="B30">Mazur 1984</xref>: 286 (misspelling).</comment></tp:nomenclature-citation></tp:nomenclature-citation-list></tp:nomenclature><tp:treatment-sec sec-type="type material" id="SECID0EMJBI"><title>Type material.</title><p><bold>Neotype</bold> of <italic><tp:taxon-name><tp:taxon-name-part taxon-name-part-type="genus" reg="Hister">Hister</tp:taxon-name-part><tp:taxon-name-part taxon-name-part-type="species" reg="subrotundus">subrotundus</tp:taxon-name-part></tp:taxon-name></italic> Say, hereby designated: [pale pinkish round disk] / “892” / “NEOTYPE Hister subrotundus Say Desg. Caterino &amp; Tishechkin, 2011”, <named-content xmlns:xlink="http://www.w3.org/1999/xlink" content-type="dwc:institutional_code" xlink:type="simple">MCZC</named-content>. This common, widespread, and somewhat variable Nearctic species needs to be represented by a physical type so as to establish the identity of <italic><tp:taxon-name><tp:taxon-name-part taxon-name-part-type="genus" reg="Phelister">P.</tp:taxon-name-part><tp:taxon-name-part taxon-name-part-type="species" reg="subrotundus">subrotundus</tp:taxon-name-part></tp:taxon-name></italic>, in the event that later work reveals it to represent multiple species.</p><p>Types of synonyms. <bold>Lectotype</bold> of <italic><tp:taxon-name><tp:taxon-name-part taxon-name-part-type="genus" reg="Phelister">Phelister</tp:taxon-name-part><tp:taxon-name-part taxon-name-part-type="species" reg="rubricatus">rubricatus</tp:taxon-name-part></tp:taxon-name></italic> Lewis hereby designated: “Type” [red bordered disk] / “Dane Co., Wis. IX.30.99” / “G.Lewis Coll. B.M.1926-369” / “Phelister rubricatus Lewis Type” / “LECTOTYPE Phelister rubricatus Lewis M.S. Caterino and A.K. Tishechkin des. 2010”, <named-content xmlns:xlink="http://www.w3.org/1999/xlink" content-type="dwc:institutional_code" xlink:type="simple">NHMUK</named-content>; Paralectotype: “Eddyville, IA” (interpreted by G. <xref ref-type="bibr" rid="B24">Lewis [1908]</xref> as Eddyville, Ja. [sic]) / “G.Lewis Coll. B.M.1926-369” / “Phelister rubricatus Lew. Cotype” / “PARALECTOTYPE Phelister rubricatus Lewis M.S. Caterino and A.K. Tishechkin des. 2010”, <named-content xmlns:xlink="http://www.w3.org/1999/xlink" content-type="dwc:institutional_code" xlink:type="simple">NHMUK</named-content>. <bold>Holotypes</bold> of Carnochan’s ‘varieties’, <tp:taxon-name><tp:taxon-name-part taxon-name-part-type="genus" reg="Phelister">P.</tp:taxon-name-part><tp:taxon-name-part taxon-name-part-type="species" reg="subrotundus">subrotundus</tp:taxon-name-part><tp:taxon-name-part taxon-name-part-type="infraspecific-rank">var.</tp:taxon-name-part><tp:taxon-name-part taxon-name-part-type="variety" reg="sayi">sayi</tp:taxon-name-part></tp:taxon-name> and <tp:taxon-name><tp:taxon-name-part taxon-name-part-type="genus" reg="Phelister">P.</tp:taxon-name-part><tp:taxon-name-part taxon-name-part-type="species" reg="subrotundus">subrotundus</tp:taxon-name-part><tp:taxon-name-part taxon-name-part-type="infraspecific-rank">var.</tp:taxon-name-part><tp:taxon-name-part taxon-name-part-type="variety" reg="frosti">frosti</tp:taxon-name-part></tp:taxon-name>, are in MCZ (#26012 and 26013, respectively.) <bold>Lectotype</bold> of <italic><tp:taxon-name><tp:taxon-name-part taxon-name-part-type="genus" reg="Phelister">Phelister</tp:taxon-name-part><tp:taxon-name-part taxon-name-part-type="species" reg="carnochani">carnochani</tp:taxon-name-part></tp:taxon-name></italic> Casey hereby designated: “Alab 2289” / “Casey bequest 1925” / “TYPE <named-content xmlns:xlink="http://www.w3.org/1999/xlink" content-type="dwc:institutional_code" xlink:type="simple">USNM</named-content> 38448” / “carnochani Csy. <tp:taxon-name><tp:taxon-name-part taxon-name-part-type="genus" reg="Phelister"/><tp:taxon-name-part taxon-name-part-type="species" reg="sayi">sayi</tp:taxon-name-part></tp:taxon-name> Csy nec Carn.” / “LECTOTYPE Phelister carnochani Casey M.S. Caterino and A.K. Tishechkin des. 2019, <named-content xmlns:xlink="http://www.w3.org/1999/xlink" content-type="dwc:institutional_code" xlink:type="simple">USNM</named-content>. <bold>Holotype</bold> of <italic><tp:taxon-name><tp:taxon-name-part taxon-name-part-type="genus" reg="Phelister">Phelister</tp:taxon-name-part><tp:taxon-name-part taxon-name-part-type="species" reg="contractus">contractus</tp:taxon-name-part></tp:taxon-name></italic> Casey: “Lee Co Tex” / “Casey bequest 1925” / “TYPE <named-content xmlns:xlink="http://www.w3.org/1999/xlink" content-type="dwc:institutional_code" xlink:type="simple">USNM</named-content> 38447” / “contractus Csy.”, <named-content xmlns:xlink="http://www.w3.org/1999/xlink" content-type="dwc:institutional_code" xlink:type="simple">USNM</named-content>. This species was previously synonymized, in error, with <italic><tp:taxon-name><tp:taxon-name-part taxon-name-part-type="genus" reg="Phelister">Phelister</tp:taxon-name-part><tp:taxon-name-part taxon-name-part-type="species" reg="affinis">affinis</tp:taxon-name-part></tp:taxon-name></italic> by <xref ref-type="bibr" rid="B31">Mazur (1997)</xref>. Wenzel (unpub. notes) agrees with our assessment.</p></tp:treatment-sec><tp:treatment-sec sec-type="description" id="SECID0EERBI"><title>Diagnostic description.</title><p>Length: 1.54–1.85 mm (avg. 1.69 mm); width: 1.30–1.62 mm (avg. 1.52 mm). Body elongate-oval, widest behind humeri, mostly piceous, posterolateral corners of elytra and legs generally reddish; entire dorsum finely punctulate, the pronotum more densely so than the elytra; frons finely punctulate, impressed along midline, supraorbital stria complete, frontal stria interrupted at middle, slightly sinuate at sides; labrum wide, weakly emarginate apically; both mandibles with strong tooth on inner edges; pronotum with more or less complete lateral submarginal stria incurved and crenulate anteriorly, ending freely, and diverging slightly from pronotal margin posteriorly, where it is weakly abbreviated; pronotal disk with larger punctures interspersed with finer punctures along lateral thirds; elytron with single, complete epipleural stria, outer subhumeral stria present in apical third, inner subhumeral stria absent, dorsal striae 1–5 complete, sutural stria obsolete in basal third; propygidium with distinct secondary punctures decreasing in density posteriad; pygidium more finely punctate; prosternal keel with two complete striae, weakly convergent and free anteriorly, usually united along basal margin of keel; male prosternal keel with coarser and denser punctures, the striae often more widely separated and more nearly parallel; mesoventral marginal stria complete, weakly crenulate, close to anterior mesoventral margin, often with corresponding median ‘point’, continued at sides by postmesocoxal stria which ends freely midway between the meso- and metacoxae; mesometaventral stria complete, crenulate at middle, arched anteriad distinctly onto mesoventrite (with weakly parallel median ‘point’ to mesoventral stria), curving posteriad to near inner corner of metacoxa; first abdominal ventrite with complete inner lateral stria and abbreviated outer lateral stria; protibia with apex obliquely truncate, outer margin weakly rounded, bearing ca. six evenly spaced marginal spines; meso- and metatibiae weakly expanded to apex, mesotibia with ca. five marginal spines, more prominent toward apex, metatibia with distinct spines confined to apical fourth. Aedeagus with basal piece ca. one-fourth total length; tegmen widened toward apex, apex evenly rounded, with shallow apical emargination; median lobe ca. two-thirds tegmen length, with differentiated basal and distal proximal apodemes.</p><fig id="F9" position="float" orientation="portrait"><label>Figure 6.</label><caption><p><bold>A–D</bold><italic><tp:taxon-name><tp:taxon-name-part taxon-name-part-type="genus" reg="Phelister">Phelister</tp:taxon-name-part><tp:taxon-name-part taxon-name-part-type="species" reg="subrotundus">subrotundus</tp:taxon-name-part></tp:taxon-name></italic> (Say): <bold>A</bold> Dorsal habitus <bold>B</bold> Frontal view showing frontal striae <bold>C</bold> Prosternum and mesoventrite of male <bold>D</bold> Prosternum and mesoventrite of female <bold>E–F</bold><italic><tp:taxon-name><tp:taxon-name-part taxon-name-part-type="genus" reg="Phelister">Phelister</tp:taxon-name-part><tp:taxon-name-part taxon-name-part-type="species" reg="rouzeti">rouzeti</tp:taxon-name-part></tp:taxon-name></italic> (Fairmaire) <bold>E</bold> Dorsal habitus <bold>F</bold> Ventral view of prosternum of male and meso- and metaventrites showing striae.</p></caption><graphic xmlns:xlink="http://www.w3.org/1999/xlink" xlink:href="zookeys-854-041-g009.jpg" position="float" orientation="portrait" xlink:type="simple" id="oo_309081.jpg"/></fig><!--PageBreak --></tp:treatment-sec><tp:treatment-sec sec-type="remarks" id="SECID0E4SBI"><title>Remarks.</title><p>Among species occurring in the United States, <italic><tp:taxon-name><tp:taxon-name-part taxon-name-part-type="genus" reg="Phelister">P.</tp:taxon-name-part><tp:taxon-name-part taxon-name-part-type="species" reg="subrotundus">subrotundus</tp:taxon-name-part></tp:taxon-name></italic> is easily separated by the following character states: elytra reddish posterolaterally; frons depressed, with frontal stria interrupted; submarginal pronotal stria present, more or less complete, curved mediad anteriorly and diverging from margin posteriorly; prosternal striae converging anteriorly to nearly parallel, intervening punctures denser in male; elytral stria 1–5 complete. Below we refer to this species and following four (<italic><tp:taxon-name><tp:taxon-name-part taxon-name-part-type="genus" reg="Phelister">P.</tp:taxon-name-part><tp:taxon-name-part taxon-name-part-type="species" reg="rufinotus">rufinotus</tp:taxon-name-part></tp:taxon-name></italic>, <italic><tp:taxon-name><tp:taxon-name-part taxon-name-part-type="genus" reg="Phelister">P.</tp:taxon-name-part><tp:taxon-name-part taxon-name-part-type="species" reg="thiemei">thiemei</tp:taxon-name-part></tp:taxon-name></italic>, <italic><tp:taxon-name><tp:taxon-name-part taxon-name-part-type="genus" reg="Phelister">P.</tp:taxon-name-part><tp:taxon-name-part taxon-name-part-type="species" reg="rouzeti">rouzeti</tp:taxon-name-part></tp:taxon-name></italic>, and <italic><tp:taxon-name><tp:taxon-name-part taxon-name-part-type="genus" reg="Phelister">P.</tp:taxon-name-part><tp:taxon-name-part taxon-name-part-type="species" reg="parecis">parecis</tp:taxon-name-part></tp:taxon-name></italic>) informally as the <italic><tp:taxon-name><tp:taxon-name-part taxon-name-part-type="genus" reg="Phelister">P.</tp:taxon-name-part><tp:taxon-name-part taxon-name-part-type="species" reg="rufinotus">rufinotus</tp:taxon-name-part></tp:taxon-name></italic> complex, and their close relationship is supported by phylogenetic analyses to date.</p></tp:treatment-sec><tp:treatment-sec sec-type="biology" id="SECID0EFVBI"><title>Biology.</title><p>The species has diverse and general habits, having been collected very commonly in dung, as well as in decaying vegetation, leaf litter, seaweed on the beach, in pocket gopher (<italic><tp:taxon-name><tp:taxon-name-part taxon-name-part-type="genus" reg="Geomys">Geomys</tp:taxon-name-part></tp:taxon-name></italic>) burrows, and even with a few ant species (in the genera <italic><tp:taxon-name><tp:taxon-name-part taxon-name-part-type="genus" reg="Aphaenogaster">Aphaenogaster</tp:taxon-name-part></tp:taxon-name></italic> Mayr and <italic><tp:taxon-name><tp:taxon-name-part taxon-name-part-type="genus" reg="Formica">Formica</tp:taxon-name-part></tp:taxon-name></italic> L.). A few of the specimens from pocket gopher burrows, including one from Arkansas and four from Georgia, are unusually small and <!--PageBreak -->have a posteriorly abbreviated sublateral pronotal stria. Males from both localities were dissected and do not differ in any obvious way from others of the species, so we have not considered them distinct. Further study should more carefully address this possibility with molecular data. Interestingly, a long series from <italic><tp:taxon-name><tp:taxon-name-part taxon-name-part-type="genus" reg="Geomys">Geomys</tp:taxon-name-part><tp:taxon-name-part taxon-name-part-type="species" reg="bursarius">bursarius</tp:taxon-name-part></tp:taxon-name></italic> (Shaw) burrows from St Clair Co, Illinois, do not exhibit these differences.</p></tp:treatment-sec><tp:treatment-sec sec-type="distribution" id="SECID0ENWBI"><title>Distribution.</title><p>This is the most abundant and widespread <italic><tp:taxon-name><tp:taxon-name-part taxon-name-part-type="genus" reg="Phelister">Phelister</tp:taxon-name-part></tp:taxon-name></italic> species in North America, occurring from southeastern Canada to Florida, west to South Dakota and Arizona. We have not seen any records from Mexico, but it occurs in several US border counties, and must occur south of the border as well. <bold>Records: CANADA: Ontario; Quebec; USA: Alabama</bold>: Blount, Greene, Marion; <bold>Arizona</bold>: Pima, Santa Cruz; <bold>Arkansas</bold>: Calhoun, Lafayette, Lee, Little River, Scott, Washington; <bold>Delaware</bold>: Kent, Sussex; <bold>District of Columbia; Florida</bold>: Alachua; <bold>Georgia</bold>: Baker, Burke, Clarke, Dodge, Lamar, Peach, Talbot, Thomas, Wheeler; <bold>Illinois</bold>: Champaign, Coles, Cook, Grundy, Iroquois, Jackson, Jo Daviess, Kane, Kankakee, Lake, Mason, McHenry, Pope, St. Clair, Will; <bold>Indiana</bold>: Boone, Brown, Franklin, Jasper, Lake, LaPorte, Laurel, Lawrence, Monroe, Newton, Parke, Porter, Starke, Tippecanoe, Vanderburgh; <bold>Iowa</bold>: Butler, Cedar, Dickinson, Dubuque, Johnson, Marshall, Monroe, Muscatine, Plymouth, Story, Warren; <bold>Kansas</bold>: Bourbon, Decatur, Doniphan, Douglas, Jefferson, Kiowa, Labette, Leavenworth, Miami, Montgomery, Norton, Pottowatomie, Rawlins, Riley, Sedgwick, Shawnee; <bold>Kentucky</bold>: Bell, Henderson; <bold>Louisiana</bold>: Bienville, Orleans, St. Charles, West Feliciana; <bold>Maine</bold>: Oxford; <bold>Maryland</bold>: Anne Arundel, Calvert, Charles, Garret, Montgomery, Prince George’s, Somerset, Talbot, Washington; <bold>Massachusetts</bold>: Hampden, Hampshire, Middlesex, Plymouth; <bold>Michigan</bold>: Ingham, Kalamazoo, Macomb, Washtenaw, Wayne; <bold>Minnesota</bold>: Brown; <bold>Mississippi</bold>: Harrison, Oktibbeha, Pontotoc; <bold>Missouri</bold>: Boone, Marion, Mississippi, Pike, Saint Louis, Scott, Taney, Washington, <bold>Nebraska</bold>: Clay, Lancaster, Lincoln, Saunders; <bold>New Jersey</bold>: Bergen, Camden, Cape May, Gloucester, Hudson, Morris, Passaic, Sussex, Union; <bold>New Hampshire</bold>: Grafton; <bold>New Mexico</bold>: Hidalgo; <bold>New York</bold>: Cattaraugus, Kings, Monroe, Nassau, Onondaga, Orange, Richmond, Seneca, St. Lawrence, Suffolk, Tompkins; <bold>North Carolina</bold>: Buncombe, Duplin, Edgecombe, Jackson, New Hanover, Swain, Wake; <bold>North Dakota</bold>: Cass, Richland; <bold>Ohio</bold>: Ashland, Clermont, Cuyahoga, Franklin, Hocking, Lucas, Medina, Ross, Scioto, Summit, Wayne; <bold>Oklahoma</bold>: Cleveland, Comanche, Craig, Grant, Hughes, Latimer, Marshall, McCurtain, Payne, Sequoyah, Woods; <bold>Pennsylvania</bold>: Bradford, Cambria, Chester, Dauphin, Fulton, Luzerne, Monroe, Montgomery, Perry, Philadelphia; <bold>South Carolina</bold>: Anderson, Bamberg, Charleston, Dorchester, Florence, Pickens, Richland; <bold>South Dakota</bold>: Jackson, Lawrence, Minnehaha, Pennington, Yankton; <bold>Tennessee</bold>: Benton, Blount, Davidson, Hamilton, Montgomery, Morgan, Sevier, Wilson; <bold>Texas</bold>: Brazos, Colorado, Dallas, Denton, Duval, Erath, Goliad, Hidalgo, Jim Hogg, Montague, Val Verde; <bold>Virginia</bold>: Arlington, Fairfax, Nansemond, Nelson, Spotsylvania; <bold>West Virginia</bold>: Berkeley, Braxton, Grant, Greenbrier, Mason, Mineral, Preston, Putnam, Wayne; <bold>Wisconsin</bold>: Crawford, Dane, Iowa, Jefferson, Kenosha, Lafayette, Richland, Sauk, Shawano, Walworth, Waupaca.</p><fig id="F10" position="float" orientation="portrait"><label>Map 4.</label><caption><p>United States county map shading counties with records of <italic><tp:taxon-name><tp:taxon-name-part taxon-name-part-type="genus" reg="Phelister">Phelister</tp:taxon-name-part><tp:taxon-name-part taxon-name-part-type="species" reg="subrotundus">subrotundus</tp:taxon-name-part></tp:taxon-name></italic>. Not shown are records from southern Ontario and Quebec, Canada (see Bousquet &amp; Laplante 2006). No records have been found from Mexico.</p></caption><graphic xmlns:xlink="http://www.w3.org/1999/xlink" xlink:href="zookeys-854-041-g010.jpg" position="float" orientation="portrait" xlink:type="simple" id="oo_309082.jpg"/></fig><!--PageBreak --></tp:treatment-sec><tp:treatment-sec><!--Section generated to contain objects referenced in tp:taxon-treatment.--><fig id="F2" position="float" orientation="portrait"><label>Figure 2.</label><caption><p>Male genitalia of all <italic><tp:taxon-name><tp:taxon-name-part taxon-name-part-type="genus" reg="Phelister">P.</tp:taxon-name-part><tp:taxon-name-part taxon-name-part-type="species" reg="haemorrhous">haemorrhous</tp:taxon-name-part></tp:taxon-name></italic> group species, dorsal and lateral views: <bold>A</bold><italic><tp:taxon-name><tp:taxon-name-part taxon-name-part-type="genus" reg="Phelister">Phelister</tp:taxon-name-part><tp:taxon-name-part taxon-name-part-type="species" reg="haemorrhous">haemorrhous</tp:taxon-name-part></tp:taxon-name></italic> Marseul <bold>B</bold><italic><tp:taxon-name><tp:taxon-name-part taxon-name-part-type="genus" reg="Phelister">Phelister</tp:taxon-name-part><tp:taxon-name-part taxon-name-part-type="species" reg="affinis">affinis</tp:taxon-name-part></tp:taxon-name></italic> JE LeConte <bold>C</bold><italic><tp:taxon-name><tp:taxon-name-part taxon-name-part-type="genus" reg="Phelister">Phelister</tp:taxon-name-part><tp:taxon-name-part taxon-name-part-type="species" reg="parallelisternus">parallelisternus</tp:taxon-name-part></tp:taxon-name></italic> Schmidt <bold>D</bold><italic><tp:taxon-name><tp:taxon-name-part taxon-name-part-type="genus" reg="Phelister">Phelister</tp:taxon-name-part><tp:taxon-name-part taxon-name-part-type="species" reg="mobilensis">mobilensis</tp:taxon-name-part></tp:taxon-name></italic> Casey <bold>E</bold><italic><tp:taxon-name><tp:taxon-name-part taxon-name-part-type="genus" reg="Phelister">Phelister</tp:taxon-name-part><tp:taxon-name-part taxon-name-part-type="species" reg="brevistriatus">brevistriatus</tp:taxon-name-part></tp:taxon-name></italic> Casey <bold>F</bold><italic><tp:taxon-name><tp:taxon-name-part taxon-name-part-type="genus" reg="Phelister">Phelister</tp:taxon-name-part><tp:taxon-name-part taxon-name-part-type="species" reg="sonorae">sonorae</tp:taxon-name-part></tp:taxon-name></italic> sp. nov. <bold>G</bold><italic><tp:taxon-name><tp:taxon-name-part taxon-name-part-type="genus" reg="Phelister">Phelister</tp:taxon-name-part><tp:taxon-name-part taxon-name-part-type="species" reg="warneri">warneri</tp:taxon-name-part></tp:taxon-name></italic> sp. nov. <bold>H</bold><italic><tp:taxon-name><tp:taxon-name-part taxon-name-part-type="genus" reg="Phelister">Phelister</tp:taxon-name-part><tp:taxon-name-part taxon-name-part-type="species" reg="puncticollis">puncticollis</tp:taxon-name-part></tp:taxon-name></italic> Hinton <bold>I</bold><italic><tp:taxon-name><tp:taxon-name-part taxon-name-part-type="genus" reg="Phelister">Phelister</tp:taxon-name-part><tp:taxon-name-part taxon-name-part-type="species" reg="subrotundus">subrotundus</tp:taxon-name-part></tp:taxon-name></italic> (Say) <bold>J</bold><italic><tp:taxon-name><tp:taxon-name-part taxon-name-part-type="genus" reg="Phelister">Phelister</tp:taxon-name-part><tp:taxon-name-part taxon-name-part-type="species" reg="rouzeti">rouzeti</tp:taxon-name-part></tp:taxon-name></italic> (Fairmaire) <bold>K</bold><italic><tp:taxon-name><tp:taxon-name-part taxon-name-part-type="genus" reg="Phelister">Phelister</tp:taxon-name-part><tp:taxon-name-part taxon-name-part-type="species" reg="rufinotus">rufinotus</tp:taxon-name-part></tp:taxon-name></italic> Marseul <bold>L</bold><italic><tp:taxon-name><tp:taxon-name-part taxon-name-part-type="genus" reg="Phelister">Phelister</tp:taxon-name-part><tp:taxon-name-part taxon-name-part-type="species" reg="thiemei">thiemei</tp:taxon-name-part></tp:taxon-name></italic> Schmidt <bold>M</bold><italic><tp:taxon-name><tp:taxon-name-part taxon-name-part-type="genus" reg="Phelister">Phelister</tp:taxon-name-part><tp:taxon-name-part taxon-name-part-type="species" reg="bryanti">bryanti</tp:taxon-name-part></tp:taxon-name></italic> sp. nov. <bold>N</bold><italic><tp:taxon-name><tp:taxon-name-part taxon-name-part-type="genus" reg="Phelister">Phelister</tp:taxon-name-part><tp:taxon-name-part taxon-name-part-type="species" reg="parecis">parecis</tp:taxon-name-part></tp:taxon-name></italic> sp. nov. <bold>O</bold><italic><tp:taxon-name><tp:taxon-name-part taxon-name-part-type="genus" reg="Phelister">Phelister</tp:taxon-name-part><tp:taxon-name-part taxon-name-part-type="species" reg="vernus">vernus</tp:taxon-name-part></tp:taxon-name></italic> (Say) <bold>P</bold><italic><tp:taxon-name><tp:taxon-name-part taxon-name-part-type="genus" reg="Phelister">Phelister</tp:taxon-name-part><tp:taxon-name-part taxon-name-part-type="species" reg="chilicola">chilicola</tp:taxon-name-part></tp:taxon-name></italic><bold>Q</bold><italic><tp:taxon-name><tp:taxon-name-part taxon-name-part-type="genus" reg="Phelister">Phelister</tp:taxon-name-part><tp:taxon-name-part taxon-name-part-type="species" reg="bruchi">bruchi</tp:taxon-name-part></tp:taxon-name></italic> Bickhardt.</p></caption><graphic xmlns:xlink="http://www.w3.org/1999/xlink" xlink:href="zookeys-854-041-g002.jpg" position="float" orientation="portrait" xlink:type="simple" id="oo_309074.jpg"/></fig></tp:treatment-sec><ref-list><ref id="B25"><mixed-citation xmlns:xlink="http://www.w3.org/1999/xlink" xlink:type="simple"><person-group><name name-style="western"><surname>Marseul</surname><given-names>SA</given-names></name></person-group> (<year>1853</year>) Essai Monographique sur la Famille des Histerides, comprenant la description et la figure au trait des genres et des espèces, leur distribution méthodique, avec un résumé de leurs moeurs et de leur anatomie. Annales de la Société Entomologique de France (3)1: 131–160, 177–294. <ext-link xlink:type="simple" ext-link-type="doi" xlink:href="10.5962/bhl.title.9221">https://doi.org/10.5962/bhl.title.9221</ext-link></mixed-citation></ref><ref id="B31"><mixed-citation xmlns:xlink="http://www.w3.org/1999/xlink" xlink:type="simple"><person-group><name name-style="western"><surname>Mazur</surname><given-names>S</given-names></name></person-group> (<year>1997</year>) A world catalogue of <tp:taxon-name><tp:taxon-name-part taxon-name-part-type="family">Histeridae</tp:taxon-name-part></tp:taxon-name>. Genus (Supplement): 1–373.</mixed-citation></ref><ref id="B30"><mixed-citation xmlns:xlink="http://www.w3.org/1999/xlink" xlink:type="simple"><person-group><name name-style="western"><surname>Mazur</surname><given-names>S</given-names></name></person-group> (<year>1984</year>) <article-title>A World Catalogue of <tp:taxon-name><tp:taxon-name-part taxon-name-part-type="family">Histeridae</tp:taxon-name-part></tp:taxon-name>.</article-title><source>Polskie Pismo Entomologiczne</source><volume>54</volume>: <fpage>1</fpage>–<lpage>376</lpage>.</mixed-citation></ref><ref id="B24"><mixed-citation xmlns:xlink="http://www.w3.org/1999/xlink" xlink:type="simple"><person-group><name name-style="western"><surname>Lewis</surname><given-names>G</given-names></name></person-group> (<year>1908</year>) <article-title>On new species of <tp:taxon-name><tp:taxon-name-part taxon-name-part-type="family">Histeridae</tp:taxon-name-part></tp:taxon-name> and notices of others.</article-title><source>Annals and Magazine of Natural History</source><volume>8</volume>: <fpage>137</fpage>–<lpage>160</lpage>. <ext-link xlink:type="simple" ext-link-type="doi" xlink:href="10.1080/00222930808692465">https://doi.org/10.1080/00222930808692465</ext-link></mixed-citation></ref></ref-list></tp:taxon-treatment>
