# Supplementary material for: A revision of the Phelisterhaemorrhous species group (Coleoptera, Histeridae, Exosternini)
Source: Zookeys. 2019 Jun 10;854:41–88. doi: 10.3897/zookeys.854.35133 (PMC6579788; doi:10.3897/zookeys.854.35133)
Supplement: XML Treatment for Phelister rouzeti [file zookeys.854.35133-treatment10.xml]

<!DOCTYPE tp:taxon-treatment
  PUBLIC "-//TaxonX//DTD Taxonomic Treatment Publishing DTD v0 20100105//EN" "tax-treatment-NSO.dtd">
<tp:taxon-treatment xmlns:tp="http://www.plazi.org/taxpub"><tp:treatment-meta><kwd-group><label>Taxon classification</label><kwd><named-content xmlns:xlink="http://www.w3.org/1999/xlink" content-type="kingdom">Animalia</named-content></kwd><kwd><named-content xmlns:xlink="http://www.w3.org/1999/xlink" content-type="order">Coleoptera</named-content></kwd><kwd><named-content xmlns:xlink="http://www.w3.org/1999/xlink" content-type="family">Histeridae</named-content></kwd></kwd-group><mixed-citation publication-type="journal"><person-group><name><surname>Caterino</surname><given-names>Michael S.</given-names></name><name><surname>Tishechkin</surname><given-names>Alexey K.</given-names></name></person-group><article-title>A revision of the <italic><tp:taxon-name><tp:taxon-name-part taxon-name-part-type="genus" reg="Phelister">Phelister</tp:taxon-name-part><tp:taxon-name-part taxon-name-part-type="species" reg="haemorrhous">haemorrhous</tp:taxon-name-part></tp:taxon-name></italic> species group (<tp:taxon-name><tp:taxon-name-part taxon-name-part-type="order">Coleoptera</tp:taxon-name-part></tp:taxon-name>, <tp:taxon-name><tp:taxon-name-part taxon-name-part-type="family">Histeridae</tp:taxon-name-part></tp:taxon-name>, <tp:taxon-name><tp:taxon-name-part taxon-name-part-type="tribe">Exosternini</tp:taxon-name-part></tp:taxon-name>)</article-title><source>Zookeys</source><day>10</day><month>6</month><year>2019</year><volume>854</volume><fpage>41</fpage><lpage>88</lpage><pub-id pub-id-type="doi">10.3897/zookeys.854.35133</pub-id></mixed-citation></tp:treatment-meta><tp:nomenclature><tp:taxon-name>
              <tp:taxon-name-part taxon-name-part-type="genus" reg="Phelister">Phelister</tp:taxon-name-part>
              <tp:taxon-name-part taxon-name-part-type="species" reg="rouzeti">rouzeti</tp:taxon-name-part>
            </tp:taxon-name><tp:taxon-authority>(Fairmaire, 1850)</tp:taxon-authority><xref ref-type="fig" rid="F2">Figs 2</xref><xref ref-type="fig" rid="F9">, 6</xref><xref ref-type="fig" rid="F7">; Map 3</xref><!--PageBreak --><tp:nomenclature-citation-list><tp:nomenclature-citation><tp:taxon-name>
                  <tp:taxon-name-part taxon-name-part-type="genus" reg="Paromalus">Paromalus</tp:taxon-name-part>
                  <tp:taxon-name-part taxon-name-part-type="species" reg="rouzeti">rouzeti</tp:taxon-name-part>
                </tp:taxon-name><comment>Fairmaire, 1850: 421.</comment></tp:nomenclature-citation><tp:nomenclature-citation><tp:taxon-name>
                  <tp:taxon-name-part taxon-name-part-type="genus" reg="Phelister">Phelister</tp:taxon-name-part>
                  <tp:taxon-name-part taxon-name-part-type="species" reg="rouzeti">rouzeti</tp:taxon-name-part>
                </tp:taxon-name><comment>; Marseul, 1853: 488.</comment></tp:nomenclature-citation><tp:nomenclature-citation><tp:taxon-name>
                  <tp:taxon-name-part taxon-name-part-type="genus" reg="Phelister">Phelister</tp:taxon-name-part>
                  <tp:taxon-name-part taxon-name-part-type="species" reg="fairmairei">fairmairei</tp:taxon-name-part>
                </tp:taxon-name><comment>Marseul, 1861: 172; <bold>syn. nov.</bold> (previously synonymized with <tp:taxon-name><tp:taxon-name-part taxon-name-part-type="genus" reg="Phelister">P.</tp:taxon-name-part><tp:taxon-name-part taxon-name-part-type="species" reg="rufinotus">rufinotus</tp:taxon-name-part></tp:taxon-name>, Mazur, 1997, in error)</comment></tp:nomenclature-citation><tp:nomenclature-citation><tp:taxon-name>
                  <tp:taxon-name-part taxon-name-part-type="genus" reg="Phelister">Phelister</tp:taxon-name-part>
                  <tp:taxon-name-part taxon-name-part-type="species" reg="wickhami">wickhami</tp:taxon-name-part>
                </tp:taxon-name><comment>Casey, 1916: 231, <bold>syn. nov.</bold></comment></tp:nomenclature-citation><tp:nomenclature-citation><tp:taxon-name>
                  <tp:taxon-name-part taxon-name-part-type="genus" reg="Phelister">Phelister</tp:taxon-name-part>
                  <tp:taxon-name-part taxon-name-part-type="species" reg="pimalis">pimalis</tp:taxon-name-part>
                </tp:taxon-name><comment>Casey, 1916: 233; <xref ref-type="bibr" rid="B31">Mazur 1997</xref>: 29.</comment></tp:nomenclature-citation><tp:nomenclature-citation><tp:taxon-name>
                  <tp:taxon-name-part taxon-name-part-type="genus" reg="Phelister">Phelister</tp:taxon-name-part>
                  <tp:taxon-name-part taxon-name-part-type="species" reg="aztecanus">aztecanus</tp:taxon-name-part>
                </tp:taxon-name><comment>Casey, 1916: 233; <xref ref-type="bibr" rid="B31">Mazur 1997</xref>: 29.</comment></tp:nomenclature-citation></tp:nomenclature-citation-list></tp:nomenclature><tp:treatment-sec sec-type="type material" id="SECID0EO5BI"><title>Type material.</title><p><bold>Lectotype</bold> hereby designated: “Bondy fourmis Rouzet” / “certe Mexicanum” [handwritten, perhaps by Marseul] / “LECTOTYPE Paromalus rouzeti Fairmaire M.S. Caterino &amp; A.K. Tishechkin des. 2010”, <named-content xmlns:xlink="http://www.w3.org/1999/xlink" content-type="dwc:institutional_code" xlink:type="simple">MNHN</named-content>.</p><p>Types of synonyms. <bold>Lectotype</bold><italic><tp:taxon-name><tp:taxon-name-part taxon-name-part-type="genus" reg="Phelister">Phelister</tp:taxon-name-part><tp:taxon-name-part taxon-name-part-type="species" reg="fairmairei">fairmairei</tp:taxon-name-part></tp:taxon-name></italic> Marseul hereby designated: “Caracas Sallé” / “G.Lewis Coll. B.M.1926-369” / “LECTOTYPE Phelister fairmairei Marseul M.S. Caterino and A.K. Tishechkin des. 2010”, <named-content xmlns:xlink="http://www.w3.org/1999/xlink" content-type="dwc:institutional_code" xlink:type="simple">NHMUK</named-content>. One paralectotype, same data as lectotype, <named-content xmlns:xlink="http://www.w3.org/1999/xlink" content-type="dwc:institutional_code" xlink:type="simple">NHMUK</named-content>. <bold>Lectotype</bold> of <italic><tp:taxon-name><tp:taxon-name-part taxon-name-part-type="genus" reg="Phelister">Phelister</tp:taxon-name-part><tp:taxon-name-part taxon-name-part-type="species" reg="wickhami">wickhami</tp:taxon-name-part></tp:taxon-name></italic> Casey hereby designated: “Tepehuanes Dgo. Mex. Wickham” / “Casey bequest 1925” / “TYPE <named-content xmlns:xlink="http://www.w3.org/1999/xlink" content-type="dwc:institutional_code" xlink:type="simple">USNM</named-content> 38449” <!--PageBreak -->/ “wickhami Csy.” / “LECTOTYPE Phelister wickhami Casey M.S. Caterino and A.K. Tishechkin des. 2010.”, <named-content xmlns:xlink="http://www.w3.org/1999/xlink" content-type="dwc:institutional_code" xlink:type="simple">USNM</named-content>. <bold>Lectotype</bold> of <italic><tp:taxon-name><tp:taxon-name-part taxon-name-part-type="genus" reg="Phelister">Phelister</tp:taxon-name-part><tp:taxon-name-part taxon-name-part-type="species" reg="pimalis">pimalis</tp:taxon-name-part></tp:taxon-name></italic> Casey hereby designated: “Ari” / “Casey bequest 1925” / “TYPE <named-content xmlns:xlink="http://www.w3.org/1999/xlink" content-type="dwc:institutional_code" xlink:type="simple">USNM</named-content> 38454” / “pimalis Csy.” / “LECTOTYPE Phelister pimalis Casey M.S. Caterino and A.K. Tishechkin des. 2019.”, <named-content xmlns:xlink="http://www.w3.org/1999/xlink" content-type="dwc:institutional_code" xlink:type="simple">USNM</named-content>. One paralectotype with same data, <named-content xmlns:xlink="http://www.w3.org/1999/xlink" content-type="dwc:institutional_code" xlink:type="simple">USNM</named-content>. <bold>Lectotype</bold> of <italic><tp:taxon-name><tp:taxon-name-part taxon-name-part-type="genus" reg="Phelister">Phelister</tp:taxon-name-part><tp:taxon-name-part taxon-name-part-type="species" reg="aztecanus">aztecanus</tp:taxon-name-part></tp:taxon-name></italic> Casey hereby designated: “San Angel D.F. Mex” / “Casey bequest 1925” / “TYPE <named-content xmlns:xlink="http://www.w3.org/1999/xlink" content-type="dwc:institutional_code" xlink:type="simple">USNM</named-content> 38455” / “aztecanus Csy.” / “LECTOTYPE Phelister aztecanus Casey M.S. Caterino and A.K. Tishechkin des. 2019.”, <named-content xmlns:xlink="http://www.w3.org/1999/xlink" content-type="dwc:institutional_code" xlink:type="simple">USNM</named-content>. One paralectotype with same data, <named-content xmlns:xlink="http://www.w3.org/1999/xlink" content-type="dwc:institutional_code" xlink:type="simple">USNM</named-content>.</p></tp:treatment-sec><tp:treatment-sec sec-type="description" id="SECID0ESECI"><title>Diagnostic description.</title><p>Length: 1.38–1.77 mm (avg. 1.57 mm); width: 1.10–1.46 mm (avg. 1.32 mm). Body elongate-oval, widest behind humeri; body color varied, common with much of elytra (posterolaterally) reddish, more rarely entirely piceous dorsally, legs typically golden reddish, though darker in piceous specimens; elytra and pronotum very finely punctulate; frons finely punctulate, impressed along midline, supraorbital stria complete, frontal stria interrupted at middle, slightly sinuate at sides; labrum wide, not or only weakly emarginate apically; both mandibles with strong tooth on inner edges; pronotum with more or less complete lateral submarginal stria incurved and crenulate anteriorly, ending freely, and diverging slightly from pronotal margin posteriorly, where it is often weakly abbreviated; pronotal disk with distinct, elongate secondary punctures along lateral thirds; base of pronotum with cluster of larger punctures in front of suture; elytron with single, complete epipleural stria, outer subhumeral stria present in apical third, inner subhumeral stria absent, dorsal striae 1–4 complete, fifth stria usually present in just over apical half, rarely complete, sutural stria present in apical two-thirds; propygidium with distinct secondary punctures decreasing in density posteriad; pygidium more finely punctate; prosternal keel with two complete striae, weakly convergent to subparallel, occasionally sinuate, free anteriorly, usually united along basal margin of keel; male prosternal keel with coarser and denser punctures, the males’ striae often more widely separated; mesoventral marginal stria complete, continued at sides by sinuate postmesocoxal stria which ends freely midway between the meso- and metacoxae; mesometaventral stria complete, crenulate at middle, arched anteriad onto mesoventrite at middle, continued posteriad to near inner third of metacoxal margin; first abdominal ventrite with complete inner lateral stria and abbreviated outer lateral stria; protibia with apex obliquely truncate, outer margin weakly rounded, bearing ca. five evenly spaced marginal spines plus a larger apical marginal spine separated from others by a greater gap; meso- and metatibiae weakly expanded to apex, mesotibia with ca. five marginal spines, more prominent toward apex, metatibia with distinct spines mainly in apical half. Aedeagus with basal piece ca. one-fifth total length; tegmen simple, widest near middle, converging to apex, apex distinctly emarginate; median lobe ca. two-thirds tegmen length, with differentiated basal and distal proximal apodemes.</p></tp:treatment-sec><tp:treatment-sec sec-type="remarks" id="SECID0EXECI"><title>Remarks.</title><p>Although its distribution is rather broad, <italic><tp:taxon-name><tp:taxon-name-part taxon-name-part-type="genus" reg="Phelister">P.</tp:taxon-name-part><tp:taxon-name-part taxon-name-part-type="species" reg="rouzeti">rouzeti</tp:taxon-name-part></tp:taxon-name></italic> seems to be primarily native to western Mexico and southwestern North America. Its distribution only barely overlaps with that of <italic><tp:taxon-name><tp:taxon-name-part taxon-name-part-type="genus" reg="Phelister">P.</tp:taxon-name-part><tp:taxon-name-part taxon-name-part-type="species" reg="subrotundus">subrotundus</tp:taxon-name-part></tp:taxon-name></italic>, its closest relative, from which it can be separated by its more elongate body form, usually abbreviated 5<sup>th</sup> elytral stria, and its narrower, more tapered aedeagus. Where it overlaps in distribution with <italic><tp:taxon-name><tp:taxon-name-part taxon-name-part-type="genus" reg="Phelister">P.</tp:taxon-name-part><tp:taxon-name-part taxon-name-part-type="species" reg="rufinotus">rufinotus</tp:taxon-name-part></tp:taxon-name></italic>, in northern <!--PageBreak -->South America, the complete submarginal pronotal stria of <italic><tp:taxon-name><tp:taxon-name-part taxon-name-part-type="genus" reg="Phelister">P.</tp:taxon-name-part><tp:taxon-name-part taxon-name-part-type="species" reg="rouzeti">rouzeti</tp:taxon-name-part></tp:taxon-name></italic> will distinguish them. Although the species was originally described from France (Bondy, northeast of downtown Paris), it has never since been recorded in the country, despite dedicated attempts to recollect it (<xref ref-type="bibr" rid="B2">Auzat 1925</xref>; M Secq, pers. comm.). While an introduction followed by extirpation cannot be ruled out, it seems more likely that the original specimen was mislabeled, and that the species has never inhabited Europe.</p></tp:treatment-sec><tp:treatment-sec sec-type="biology" id="SECID0ERGCI"><title>Biology.</title><p>Label data indicate varied habits for this species, with records from fire-scorched <italic><tp:taxon-name><tp:taxon-name-part taxon-name-part-type="genus" reg="Yucca">Yucca</tp:taxon-name-part></tp:taxon-name></italic>, rotten <italic><tp:taxon-name><tp:taxon-name-part taxon-name-part-type="genus" reg="Opuntia">Opuntia</tp:taxon-name-part></tp:taxon-name></italic>, under bark of <italic><tp:taxon-name><tp:taxon-name-part taxon-name-part-type="genus" reg="Celtis">Celtis</tp:taxon-name-part></tp:taxon-name></italic> L., on a fermenting orange, in cow, dog, and horse dung, and in sifted riparian ‘dirt’.</p></tp:treatment-sec><tp:treatment-sec sec-type="distribution" id="SECID0EMHCI"><title>Distribution.</title><p>This widespread species occurs from the southwestern and south-central United States, through Mexico and Central America into northern South America. The species also occurs on several islands in the West Indies. As a common cow dung associate, its range has likely expanded in post-Columbian times. <bold>Records: BRAZIL</bold>: Rio Grande do Norte; <bold>COLOMBIA</bold>: La Guajira, Magdalena, Palmira, Tolima; <bold>COSTA RICA</bold>: Guanacaste, Heredia; <bold>EL SALVADOR</bold>: La Libertad, San Salvador,; <bold>GUATEMALA</bold>: Escuintla; <bold>MEXICO</bold>: Chiapas, Colima, Distrito Federal, Guerrero, Jalisco, México, Michoacán, Morelos, Nayarit, Nuevo León, Oaxaca, Puebla, San Luis Potosí, Sinaloa, Sonora, Tabasco, Tamaulipas, Veracruz; <bold>NICARAGUA</bold>: Granada, Madriz; <bold>PANAMA</bold>: Chiriquí; <bold>SAINT VINCENT &amp; GRENADINES</bold>: Saint Vincent; <bold>SURINAME</bold>: Pará, Saramacca; <bold>TRINIDAD &amp; TOBAGO</bold>: Trinidad; <bold>VENEZUELA</bold>: Aragua; <bold>USA: Arizona</bold>: Florida, Maricopa, Pima, Santa Cruz; <bold>California</bold>: Riverside, <bold>Texas</bold>: Cameron, Colorado.</p></tp:treatment-sec><tp:treatment-sec><!--Section generated to contain objects referenced in tp:taxon-treatment.--><fig id="F2" position="float" orientation="portrait"><label>Figure 2.</label><caption><p>Male genitalia of all <italic><tp:taxon-name><tp:taxon-name-part taxon-name-part-type="genus" reg="Phelister">P.</tp:taxon-name-part><tp:taxon-name-part taxon-name-part-type="species" reg="haemorrhous">haemorrhous</tp:taxon-name-part></tp:taxon-name></italic> group species, dorsal and lateral views: <bold>A</bold><italic><tp:taxon-name><tp:taxon-name-part taxon-name-part-type="genus" reg="Phelister">Phelister</tp:taxon-name-part><tp:taxon-name-part taxon-name-part-type="species" reg="haemorrhous">haemorrhous</tp:taxon-name-part></tp:taxon-name></italic> Marseul <bold>B</bold><italic><tp:taxon-name><tp:taxon-name-part taxon-name-part-type="genus" reg="Phelister">Phelister</tp:taxon-name-part><tp:taxon-name-part taxon-name-part-type="species" reg="affinis">affinis</tp:taxon-name-part></tp:taxon-name></italic> JE LeConte <bold>C</bold><italic><tp:taxon-name><tp:taxon-name-part taxon-name-part-type="genus" reg="Phelister">Phelister</tp:taxon-name-part><tp:taxon-name-part taxon-name-part-type="species" reg="parallelisternus">parallelisternus</tp:taxon-name-part></tp:taxon-name></italic> Schmidt <bold>D</bold><italic><tp:taxon-name><tp:taxon-name-part taxon-name-part-type="genus" reg="Phelister">Phelister</tp:taxon-name-part><tp:taxon-name-part taxon-name-part-type="species" reg="mobilensis">mobilensis</tp:taxon-name-part></tp:taxon-name></italic> Casey <bold>E</bold><italic><tp:taxon-name><tp:taxon-name-part taxon-name-part-type="genus" reg="Phelister">Phelister</tp:taxon-name-part><tp:taxon-name-part taxon-name-part-type="species" reg="brevistriatus">brevistriatus</tp:taxon-name-part></tp:taxon-name></italic> Casey <bold>F</bold><italic><tp:taxon-name><tp:taxon-name-part taxon-name-part-type="genus" reg="Phelister">Phelister</tp:taxon-name-part><tp:taxon-name-part taxon-name-part-type="species" reg="sonorae">sonorae</tp:taxon-name-part></tp:taxon-name></italic> sp. nov. <bold>G</bold><italic><tp:taxon-name><tp:taxon-name-part taxon-name-part-type="genus" reg="Phelister">Phelister</tp:taxon-name-part><tp:taxon-name-part taxon-name-part-type="species" reg="warneri">warneri</tp:taxon-name-part></tp:taxon-name></italic> sp. nov. <bold>H</bold><italic><tp:taxon-name><tp:taxon-name-part taxon-name-part-type="genus" reg="Phelister">Phelister</tp:taxon-name-part><tp:taxon-name-part taxon-name-part-type="species" reg="puncticollis">puncticollis</tp:taxon-name-part></tp:taxon-name></italic> Hinton <bold>I</bold><italic><tp:taxon-name><tp:taxon-name-part taxon-name-part-type="genus" reg="Phelister">Phelister</tp:taxon-name-part><tp:taxon-name-part taxon-name-part-type="species" reg="subrotundus">subrotundus</tp:taxon-name-part></tp:taxon-name></italic> (Say) <bold>J</bold><italic><tp:taxon-name><tp:taxon-name-part taxon-name-part-type="genus" reg="Phelister">Phelister</tp:taxon-name-part><tp:taxon-name-part taxon-name-part-type="species" reg="rouzeti">rouzeti</tp:taxon-name-part></tp:taxon-name></italic> (Fairmaire) <bold>K</bold><italic><tp:taxon-name><tp:taxon-name-part taxon-name-part-type="genus" reg="Phelister">Phelister</tp:taxon-name-part><tp:taxon-name-part taxon-name-part-type="species" reg="rufinotus">rufinotus</tp:taxon-name-part></tp:taxon-name></italic> Marseul <bold>L</bold><italic><tp:taxon-name><tp:taxon-name-part taxon-name-part-type="genus" reg="Phelister">Phelister</tp:taxon-name-part><tp:taxon-name-part taxon-name-part-type="species" reg="thiemei">thiemei</tp:taxon-name-part></tp:taxon-name></italic> Schmidt <bold>M</bold><italic><tp:taxon-name><tp:taxon-name-part taxon-name-part-type="genus" reg="Phelister">Phelister</tp:taxon-name-part><tp:taxon-name-part taxon-name-part-type="species" reg="bryanti">bryanti</tp:taxon-name-part></tp:taxon-name></italic> sp. nov. <bold>N</bold><italic><tp:taxon-name><tp:taxon-name-part taxon-name-part-type="genus" reg="Phelister">Phelister</tp:taxon-name-part><tp:taxon-name-part taxon-name-part-type="species" reg="parecis">parecis</tp:taxon-name-part></tp:taxon-name></italic> sp. nov. <bold>O</bold><italic><tp:taxon-name><tp:taxon-name-part taxon-name-part-type="genus" reg="Phelister">Phelister</tp:taxon-name-part><tp:taxon-name-part taxon-name-part-type="species" reg="vernus">vernus</tp:taxon-name-part></tp:taxon-name></italic> (Say) <bold>P</bold><italic><tp:taxon-name><tp:taxon-name-part taxon-name-part-type="genus" reg="Phelister">Phelister</tp:taxon-name-part><tp:taxon-name-part taxon-name-part-type="species" reg="chilicola">chilicola</tp:taxon-name-part></tp:taxon-name></italic><bold>Q</bold><italic><tp:taxon-name><tp:taxon-name-part taxon-name-part-type="genus" reg="Phelister">Phelister</tp:taxon-name-part><tp:taxon-name-part taxon-name-part-type="species" reg="bruchi">bruchi</tp:taxon-name-part></tp:taxon-name></italic> Bickhardt.</p></caption><graphic xmlns:xlink="http://www.w3.org/1999/xlink" xlink:href="zookeys-854-041-g002.jpg" position="float" orientation="portrait" xlink:type="simple" id="oo_309074.jpg"/></fig><fig id="F9" position="float" orientation="portrait"><label>Figure 6.</label><caption><p><bold>A–D</bold><italic><tp:taxon-name><tp:taxon-name-part taxon-name-part-type="genus" reg="Phelister">Phelister</tp:taxon-name-part><tp:taxon-name-part taxon-name-part-type="species" reg="subrotundus">subrotundus</tp:taxon-name-part></tp:taxon-name></italic> (Say): <bold>A</bold> Dorsal habitus <bold>B</bold> Frontal view showing frontal striae <bold>C</bold> Prosternum and mesoventrite of male <bold>D</bold> Prosternum and mesoventrite of female <bold>E–F</bold><italic><tp:taxon-name><tp:taxon-name-part taxon-name-part-type="genus" reg="Phelister">Phelister</tp:taxon-name-part><tp:taxon-name-part taxon-name-part-type="species" reg="rouzeti">rouzeti</tp:taxon-name-part></tp:taxon-name></italic> (Fairmaire) <bold>E</bold> Dorsal habitus <bold>F</bold> Ventral view of prosternum of male and meso- and metaventrites showing striae.</p></caption><graphic xmlns:xlink="http://www.w3.org/1999/xlink" xlink:href="zookeys-854-041-g009.jpg" position="float" orientation="portrait" xlink:type="simple" id="oo_309081.jpg"/></fig><fig id="F7" position="float" orientation="portrait"><label>Map 3.</label><caption><p>Collecting records for <italic><tp:taxon-name><tp:taxon-name-part taxon-name-part-type="genus" reg="Phelister">Phelister</tp:taxon-name-part><tp:taxon-name-part taxon-name-part-type="species" reg="puncticollis">puncticollis</tp:taxon-name-part></tp:taxon-name></italic> (stars), <italic><tp:taxon-name><tp:taxon-name-part taxon-name-part-type="genus" reg="Phelister">P.</tp:taxon-name-part><tp:taxon-name-part taxon-name-part-type="species" reg="rouzeti">rouzeti</tp:taxon-name-part></tp:taxon-name></italic> (circles), and <italic><tp:taxon-name><tp:taxon-name-part taxon-name-part-type="genus" reg="Phelister">P.</tp:taxon-name-part><tp:taxon-name-part taxon-name-part-type="species" reg="rufinotus">rufinotus</tp:taxon-name-part></tp:taxon-name></italic> (diagonal crosses).</p></caption><graphic xmlns:xlink="http://www.w3.org/1999/xlink" xlink:href="zookeys-854-041-g008.jpg" position="float" orientation="portrait" xlink:type="simple" id="oo_309080.jpg"/></fig></tp:treatment-sec><ref-list><ref id="B31"><mixed-citation xmlns:xlink="http://www.w3.org/1999/xlink" xlink:type="simple"><person-group><name name-style="western"><surname>Mazur</surname><given-names>S</given-names></name></person-group> (<year>1997</year>) A world catalogue of <tp:taxon-name><tp:taxon-name-part taxon-name-part-type="family">Histeridae</tp:taxon-name-part></tp:taxon-name>. Genus (Supplement): 1–373.</mixed-citation></ref><ref id="B2"><mixed-citation xmlns:xlink="http://www.w3.org/1999/xlink" xlink:type="simple"><person-group><name name-style="western"><surname>Auzat</surname><given-names>V</given-names></name></person-group> (<year>1925</year>) <tp:taxon-name><tp:taxon-name-part taxon-name-part-type="family">Histeridae</tp:taxon-name-part></tp:taxon-name> gallo-rhénans. Miscellanea Entomologica (suppl.): 99–114.</mixed-citation></ref></ref-list></tp:taxon-treatment>
