# Supplementary material for: A revision of the Phelisterhaemorrhous species group (Coleoptera, Histeridae, Exosternini)
Source: Zookeys. 2019 Jun 10;854:41–88. doi: 10.3897/zookeys.854.35133 (PMC6579788; doi:10.3897/zookeys.854.35133)
Supplement: XML Treatment for Phelister vernus [file zookeys.854.35133-treatment15.xml]

<!DOCTYPE tp:taxon-treatment
  PUBLIC "-//TaxonX//DTD Taxonomic Treatment Publishing DTD v0 20100105//EN" "tax-treatment-NSO.dtd">
<tp:taxon-treatment xmlns:tp="http://www.plazi.org/taxpub"><tp:treatment-meta><kwd-group><label>Taxon classification</label><kwd><named-content xmlns:xlink="http://www.w3.org/1999/xlink" content-type="kingdom">Animalia</named-content></kwd><kwd><named-content xmlns:xlink="http://www.w3.org/1999/xlink" content-type="order">Coleoptera</named-content></kwd><kwd><named-content xmlns:xlink="http://www.w3.org/1999/xlink" content-type="family">Histeridae</named-content></kwd></kwd-group><mixed-citation publication-type="journal"><person-group><name><surname>Caterino</surname><given-names>Michael S.</given-names></name><name><surname>Tishechkin</surname><given-names>Alexey K.</given-names></name></person-group><article-title>A revision of the <italic><tp:taxon-name><tp:taxon-name-part taxon-name-part-type="genus" reg="Phelister">Phelister</tp:taxon-name-part><tp:taxon-name-part taxon-name-part-type="species" reg="haemorrhous">haemorrhous</tp:taxon-name-part></tp:taxon-name></italic> species group (<tp:taxon-name><tp:taxon-name-part taxon-name-part-type="order">Coleoptera</tp:taxon-name-part></tp:taxon-name>, <tp:taxon-name><tp:taxon-name-part taxon-name-part-type="family">Histeridae</tp:taxon-name-part></tp:taxon-name>, <tp:taxon-name><tp:taxon-name-part taxon-name-part-type="tribe">Exosternini</tp:taxon-name-part></tp:taxon-name>)</article-title><source>Zookeys</source><day>10</day><month>6</month><year>2019</year><volume>854</volume><fpage>41</fpage><lpage>88</lpage><pub-id pub-id-type="doi">10.3897/zookeys.854.35133</pub-id></mixed-citation></tp:treatment-meta><tp:nomenclature><tp:taxon-name>
              <tp:taxon-name-part taxon-name-part-type="genus" reg="Phelister">Phelister</tp:taxon-name-part>
              <tp:taxon-name-part taxon-name-part-type="species" reg="vernus">vernus</tp:taxon-name-part>
            </tp:taxon-name><tp:taxon-authority>(Say, 1825)</tp:taxon-authority><xref ref-type="fig" rid="F2">Figs 2</xref><xref ref-type="fig" rid="F14">, 9</xref><xref ref-type="fig" rid="F15">; Map 6</xref><tp:nomenclature-citation-list><tp:nomenclature-citation><tp:taxon-name>
                  <tp:taxon-name-part taxon-name-part-type="genus" reg="Hister">Hister</tp:taxon-name-part>
                  <tp:taxon-name-part taxon-name-part-type="species" reg="vernus">vernus</tp:taxon-name-part>
                </tp:taxon-name><comment>Say, 1825: 40.</comment></tp:nomenclature-citation><tp:nomenclature-citation><tp:taxon-name>
                  <tp:taxon-name-part taxon-name-part-type="genus" reg="Phelister">Phelister</tp:taxon-name-part>
                  <tp:taxon-name-part taxon-name-part-type="species" reg="vernus">vernus</tp:taxon-name-part>
                </tp:taxon-name><comment>; Marseul, 1853: 478.</comment></tp:nomenclature-citation><tp:nomenclature-citation><tp:taxon-name>
                  <tp:taxon-name-part taxon-name-part-type="genus" reg="Phelister">Phelister</tp:taxon-name-part>
                  <tp:taxon-name-part taxon-name-part-type="species" reg="saunieri">saunieri</tp:taxon-name-part>
                </tp:taxon-name><comment>Marseul, 1861: 162; Bickhardt, 1916: 214.</comment></tp:nomenclature-citation></tp:nomenclature-citation-list></tp:nomenclature><tp:treatment-sec sec-type="type material" id="SECID0E4JDI"><title>Type material.</title><p>Neotype of <italic><tp:taxon-name><tp:taxon-name-part taxon-name-part-type="genus" reg="Hister">Hister</tp:taxon-name-part><tp:taxon-name-part taxon-name-part-type="species" reg="vernus">vernus</tp:taxon-name-part></tp:taxon-name></italic> Say, hereby designated: [reddish round disk] / “H. vernus Say.” / “NEOTYPE Hister vernus Say Desg. Caterino and Tishechkin, 2011”, <named-content xmlns:xlink="http://www.w3.org/1999/xlink" content-type="dwc:institutional_code" xlink:type="simple">MCZC</named-content>. This common, widespread, and somewhat variable Nearctic species needs to be represented by a physical type so as to precisely establish its identity.</p><p>Types of synonyms. <bold>Lectotype</bold> of <italic><tp:taxon-name><tp:taxon-name-part taxon-name-part-type="genus" reg="Phelister">Phelister</tp:taxon-name-part><tp:taxon-name-part taxon-name-part-type="species" reg="saunieri">saunieri</tp:taxon-name-part></tp:taxon-name></italic> Marseul hereby designated: “11 Phelister saunieri M vernus Say Rochester Bouses Mai” / “6(11<sup>a</sup>) Phelist. Saunieri M Et Un. Rochester” / “TYPE” / “MUSEUM PARIS Coll. de Marseul 2842-90” / “LECTOTYPE Phelister saunieri Marseul, 1861 M.S. Caterino and A.K. Tishechkin des. 2010”, <named-content xmlns:xlink="http://www.w3.org/1999/xlink" content-type="dwc:institutional_code" xlink:type="simple">MNHN</named-content>.</p></tp:treatment-sec><tp:treatment-sec sec-type="description" id="SECID0EZMDI"><title>Diagnostic description.</title><p>Length: 1.73–2.05 mm (avg. 1.95 mm); width: 1.50–1.77 mm (avg. 1.62 mm). Body elongate oval, piceous, with very distinct ground punctation throughout, especially distinct on pronotum; frons depressed along midline, supraorbital stria complete, frontal stria present along eyes, but broadly interrupted across front; labrum shallowly emarginate at apex; mandibles both with strong inner marginal tooth; prescutellar impression distinct, posterior margin of pronotum also with crenulate marginal punctures; lateral one-fifth of pronotal disk with elongate, coarser punctures; marginal pronotal stria complete along sides and front, only weakly crenulate in front; submarginal stria absent; marginal epipleural stria complete; outer subhumeral stria present in posterior one-third, inner subhumeral absent; dorsal elytral striae 1–4 complete, 5<sup>th</sup> present in apical half (sometimes also as basal puncture), sutural stria present in apical two-thirds; propygidium with small secondary punctures interspersed with ground punctures, separated by ca. twice their diameters; pygidium with ground punctures only; prosternal lobe narrowly rounded, subtruncate apically, marginal stria somewhat distant from margin, may be interrupted at middle; prosternal keel with striae converging from base, subparallel in apical half, similarly punctate in both sexes; mesoventral stria sinuate, following anterior margin, deeply impressed, continued by postmesocoxal stria, curving laterad behind coxa; mesometaventral stria somewhat quadrate, weakly arcuate across base of mesoventrite, angulate posteriad, with lateral mesoventral striae only weakly diverging to inner corners of metacoxae; 1<sup>st</sup> abdominal ventrite with complete inner lateral stria, outer abbreviated at base, and diverging behind metacoxa; protibia with outer margin weakly rounded, and rather strongly dentate, with five marginal spines, apex truncate; meso- and metatibiae weakly expanded to apex, mesotibia with ca. five marginal spines, more prominent toward apex, metatibia with distinct spines mainly in apical half. Aedeagus with basal piece almost one-third aedeagal length, tegmen more or less parallel sided, rounded to apex, with narrow, closed apical emargination; in lateral view tegmen rather flattened, thickened and with ventral dentate process near its midpoint; median lobe short, ca. one-third tegmen length, with differentiated thick and thin proximal apodemes.</p><fig id="F14" position="float" orientation="portrait"><label>Figure 9.</label><caption><p><bold>A</bold><italic><tp:taxon-name><tp:taxon-name-part taxon-name-part-type="genus" reg="Phelister">Phelister</tp:taxon-name-part><tp:taxon-name-part taxon-name-part-type="species" reg="vernus">vernus</tp:taxon-name-part></tp:taxon-name></italic> (Say), dorsal habitus <bold>B</bold><italic><tp:taxon-name><tp:taxon-name-part taxon-name-part-type="genus" reg="Phelister">Phelister</tp:taxon-name-part><tp:taxon-name-part taxon-name-part-type="species" reg="chilicola">chilicola</tp:taxon-name-part></tp:taxon-name></italic>, dorsal habitus <bold>C–D</bold><italic><tp:taxon-name><tp:taxon-name-part taxon-name-part-type="genus" reg="Phelister">Phelister</tp:taxon-name-part><tp:taxon-name-part taxon-name-part-type="species" reg="bruchi">bruchi</tp:taxon-name-part></tp:taxon-name></italic> Bickhardt: <bold>C</bold> Dorsal habitus <bold>D</bold> Ventral view showing prosternal and meso- and metaventral striae.</p></caption><graphic xmlns:xlink="http://www.w3.org/1999/xlink" xlink:href="zookeys-854-041-g014.jpg" position="float" orientation="portrait" xlink:type="simple" id="oo_309086.jpg"/></fig></tp:treatment-sec><tp:treatment-sec sec-type="remarks" id="SECID0E2ODI"><title>Remarks.</title><p>Among US species of <italic><tp:taxon-name><tp:taxon-name-part taxon-name-part-type="genus" reg="Phelister">Phelister</tp:taxon-name-part></tp:taxon-name></italic>, <italic><tp:taxon-name><tp:taxon-name-part taxon-name-part-type="genus" reg="Phelister">P.</tp:taxon-name-part><tp:taxon-name-part taxon-name-part-type="species" reg="vernus">vernus</tp:taxon-name-part></tp:taxon-name></italic> is easily distinguished by its broadly interrupted frontal stria, its lack of submarginal pronotal stria, and its conspic<!--PageBreak -->uous pronotal ground punctation. It also lacks any hint of reddish coloration, common in the broadly sympatric <italic><tp:taxon-name><tp:taxon-name-part taxon-name-part-type="genus" reg="Phelister">P.</tp:taxon-name-part><tp:taxon-name-part taxon-name-part-type="species" reg="subrotundus">subrotundus.</tp:taxon-name-part></tp:taxon-name></italic></p></tp:treatment-sec><tp:treatment-sec sec-type="biology" id="SECID0E6PDI"><title>Biology.</title><p>Label data associated with specimens indicate varied habits, having been collected from cow dung, mushrooms, ‘stable sweepings’, and even in the nest of a shrew.</p></tp:treatment-sec><tp:treatment-sec sec-type="distribution" id="SECID0EEQDI"><title>Distribution.</title><p>There is a published record from Ontario (<xref ref-type="bibr" rid="B13">Davies 1991</xref>), but neither we nor <xref ref-type="bibr" rid="B6">Bousquet and Laplante (2006)</xref> have seen any specimens from Canada. Otherwise, the species is common and widely distributed across the eastern Nearctic. <bold>Records: USA: Alabama</bold>: Blount, Dallas, Madison, Mobile; <bold>Arkansas</bold>: Pulaski, Newton, Polk, Washington; <bold>Connecticut</bold>: New London; <bold>District of Columbia</bold>; <bold>Florida</bold>: Alachua, Columbia, Hendry, Putnam, Suwanee, Volusia; <bold>Georgia</bold>: Clarke, Chattooga, Dade, Harris, Peach; <bold>Illinois</bold>: Champaign, Cook, Dupage, Jackson, Lake, Lee, McClean, Will; <bold>Indiana</bold>: Tippecanoe, Vanderburgh; <bold>Iowa</bold>: Johnson; <bold>Kansas</bold>: Douglas, Jefferson, Leavenworth, Riley, Shawnee; <bold>Kentucky</bold>: Franklin, Jefferson; <bold>Louisiana</bold>: Calcasieu, East Baton Rouge, Grant, Jefferson, Madison, Orleans, Pointe Coupee, St. Charles, St. Tammany, West Feliciana; <bold>Maryland</bold>: Prince George’s, St. Mary’s; <bold>Missis<!--PageBreak -->sippi</bold>: Hinds, Issaquena, Oktibbeha, Panola, Pontotoc; <bold>Missouri</bold>: Carter, Lawrence; <bold>Nebraska</bold>: Lancaster; <bold>New Jersey</bold>: Essex, Passaic; <bold>New York</bold>: Kings, Orange, Queens, Suffolk; <bold>North Carolina</bold>: Buncombe, Jackson, Rockingham; <bold>Oklahoma</bold>: Latimer; <bold>Pennsylvania</bold>: Delaware, Lancaster, Luzerne, Northampton, Philadelphia; <bold>South Carolina</bold>: Anderson, Charleston, Dorchester, Florence, Horry, Lexington, Pickens; <bold>Tennessee</bold>: Benton, Davidson, Knox, Sevier; <bold>Texas</bold>: Bexar, Brazos, Burleson, Cameron, Collin, Colorado, Dallas, Fort Bend, Gillespie, Guadalupe, Hidalgo, Jim Wells, Sabine, Travis, Uvalde, Wood; <bold>Virginia</bold>: Fairfax, Lee, Nelson; <bold>West Virginia</bold>: Hampshire, Jackson, Mason, Pocahontas; <bold>Wisconsin</bold>: Kenosha.</p><fig id="F15" position="float" orientation="portrait"><label>Map 6.</label><caption><p>United States county map shading counties with records of <italic><tp:taxon-name><tp:taxon-name-part taxon-name-part-type="genus" reg="Phelister">Phelister</tp:taxon-name-part><tp:taxon-name-part taxon-name-part-type="species" reg="vernus">vernus</tp:taxon-name-part></tp:taxon-name></italic>. No records have been confirmed for either Canada or Mexico.</p></caption><graphic xmlns:xlink="http://www.w3.org/1999/xlink" xlink:href="zookeys-854-041-g015.jpg" position="float" orientation="portrait" xlink:type="simple" id="oo_309087.jpg"/></fig></tp:treatment-sec><tp:treatment-sec><!--Section generated to contain objects referenced in tp:taxon-treatment.--><fig id="F2" position="float" orientation="portrait"><label>Figure 2.</label><caption><p>Male genitalia of all <italic><tp:taxon-name><tp:taxon-name-part taxon-name-part-type="genus" reg="Phelister">P.</tp:taxon-name-part><tp:taxon-name-part taxon-name-part-type="species" reg="haemorrhous">haemorrhous</tp:taxon-name-part></tp:taxon-name></italic> group species, dorsal and lateral views: <bold>A</bold><italic><tp:taxon-name><tp:taxon-name-part taxon-name-part-type="genus" reg="Phelister">Phelister</tp:taxon-name-part><tp:taxon-name-part taxon-name-part-type="species" reg="haemorrhous">haemorrhous</tp:taxon-name-part></tp:taxon-name></italic> Marseul <bold>B</bold><italic><tp:taxon-name><tp:taxon-name-part taxon-name-part-type="genus" reg="Phelister">Phelister</tp:taxon-name-part><tp:taxon-name-part taxon-name-part-type="species" reg="affinis">affinis</tp:taxon-name-part></tp:taxon-name></italic> JE LeConte <bold>C</bold><italic><tp:taxon-name><tp:taxon-name-part taxon-name-part-type="genus" reg="Phelister">Phelister</tp:taxon-name-part><tp:taxon-name-part taxon-name-part-type="species" reg="parallelisternus">parallelisternus</tp:taxon-name-part></tp:taxon-name></italic> Schmidt <bold>D</bold><italic><tp:taxon-name><tp:taxon-name-part taxon-name-part-type="genus" reg="Phelister">Phelister</tp:taxon-name-part><tp:taxon-name-part taxon-name-part-type="species" reg="mobilensis">mobilensis</tp:taxon-name-part></tp:taxon-name></italic> Casey <bold>E</bold><italic><tp:taxon-name><tp:taxon-name-part taxon-name-part-type="genus" reg="Phelister">Phelister</tp:taxon-name-part><tp:taxon-name-part taxon-name-part-type="species" reg="brevistriatus">brevistriatus</tp:taxon-name-part></tp:taxon-name></italic> Casey <bold>F</bold><italic><tp:taxon-name><tp:taxon-name-part taxon-name-part-type="genus" reg="Phelister">Phelister</tp:taxon-name-part><tp:taxon-name-part taxon-name-part-type="species" reg="sonorae">sonorae</tp:taxon-name-part></tp:taxon-name></italic> sp. nov. <bold>G</bold><italic><tp:taxon-name><tp:taxon-name-part taxon-name-part-type="genus" reg="Phelister">Phelister</tp:taxon-name-part><tp:taxon-name-part taxon-name-part-type="species" reg="warneri">warneri</tp:taxon-name-part></tp:taxon-name></italic> sp. nov. <bold>H</bold><italic><tp:taxon-name><tp:taxon-name-part taxon-name-part-type="genus" reg="Phelister">Phelister</tp:taxon-name-part><tp:taxon-name-part taxon-name-part-type="species" reg="puncticollis">puncticollis</tp:taxon-name-part></tp:taxon-name></italic> Hinton <bold>I</bold><italic><tp:taxon-name><tp:taxon-name-part taxon-name-part-type="genus" reg="Phelister">Phelister</tp:taxon-name-part><tp:taxon-name-part taxon-name-part-type="species" reg="subrotundus">subrotundus</tp:taxon-name-part></tp:taxon-name></italic> (Say) <bold>J</bold><italic><tp:taxon-name><tp:taxon-name-part taxon-name-part-type="genus" reg="Phelister">Phelister</tp:taxon-name-part><tp:taxon-name-part taxon-name-part-type="species" reg="rouzeti">rouzeti</tp:taxon-name-part></tp:taxon-name></italic> (Fairmaire) <bold>K</bold><italic><tp:taxon-name><tp:taxon-name-part taxon-name-part-type="genus" reg="Phelister">Phelister</tp:taxon-name-part><tp:taxon-name-part taxon-name-part-type="species" reg="rufinotus">rufinotus</tp:taxon-name-part></tp:taxon-name></italic> Marseul <bold>L</bold><italic><tp:taxon-name><tp:taxon-name-part taxon-name-part-type="genus" reg="Phelister">Phelister</tp:taxon-name-part><tp:taxon-name-part taxon-name-part-type="species" reg="thiemei">thiemei</tp:taxon-name-part></tp:taxon-name></italic> Schmidt <bold>M</bold><italic><tp:taxon-name><tp:taxon-name-part taxon-name-part-type="genus" reg="Phelister">Phelister</tp:taxon-name-part><tp:taxon-name-part taxon-name-part-type="species" reg="bryanti">bryanti</tp:taxon-name-part></tp:taxon-name></italic> sp. nov. <bold>N</bold><italic><tp:taxon-name><tp:taxon-name-part taxon-name-part-type="genus" reg="Phelister">Phelister</tp:taxon-name-part><tp:taxon-name-part taxon-name-part-type="species" reg="parecis">parecis</tp:taxon-name-part></tp:taxon-name></italic> sp. nov. <bold>O</bold><italic><tp:taxon-name><tp:taxon-name-part taxon-name-part-type="genus" reg="Phelister">Phelister</tp:taxon-name-part><tp:taxon-name-part taxon-name-part-type="species" reg="vernus">vernus</tp:taxon-name-part></tp:taxon-name></italic> (Say) <bold>P</bold><italic><tp:taxon-name><tp:taxon-name-part taxon-name-part-type="genus" reg="Phelister">Phelister</tp:taxon-name-part><tp:taxon-name-part taxon-name-part-type="species" reg="chilicola">chilicola</tp:taxon-name-part></tp:taxon-name></italic><bold>Q</bold><italic><tp:taxon-name><tp:taxon-name-part taxon-name-part-type="genus" reg="Phelister">Phelister</tp:taxon-name-part><tp:taxon-name-part taxon-name-part-type="species" reg="bruchi">bruchi</tp:taxon-name-part></tp:taxon-name></italic> Bickhardt.</p></caption><graphic xmlns:xlink="http://www.w3.org/1999/xlink" xlink:href="zookeys-854-041-g002.jpg" position="float" orientation="portrait" xlink:type="simple" id="oo_309074.jpg"/></fig></tp:treatment-sec><ref-list><ref id="B13"><mixed-citation xmlns:xlink="http://www.w3.org/1999/xlink" xlink:type="simple"><person-group><name name-style="western"><surname>Davies</surname><given-names>A</given-names></name></person-group> (<year>1991</year>) <article-title>Family <tp:taxon-name><tp:taxon-name-part taxon-name-part-type="family">Histeridae</tp:taxon-name-part></tp:taxon-name> – hister beetles.</article-title> In: <person-group><name name-style="western"><surname>Bousquet</surname><given-names>Y</given-names></name></person-group> (<role>Ed.</role>) <issue-title>Checklist of beetles of Canada and Alaska.</issue-title><source>Agriculture Canada, Publication 1861/E</source>, <fpage>135</fpage>–<lpage>141</lpage>.</mixed-citation></ref><ref id="B6"><mixed-citation xmlns:xlink="http://www.w3.org/1999/xlink" xlink:type="simple"><person-group><name name-style="western"><surname>Bousquet</surname><given-names>Y</given-names></name><name name-style="western"><surname>Laplante</surname><given-names>S</given-names></name></person-group> (<year>2006</year>) <source>The Insects and Arachnids of Canada. Part 24. <tp:taxon-name><tp:taxon-name-part taxon-name-part-type="order">Coleoptera</tp:taxon-name-part></tp:taxon-name>: <tp:taxon-name><tp:taxon-name-part taxon-name-part-type="family">Histeridae</tp:taxon-name-part></tp:taxon-name>.</source><publisher-name>NRC Research Press</publisher-name>, <publisher-loc>Ottawa</publisher-loc>, <size units="page">485 pp</size>.</mixed-citation></ref></ref-list></tp:taxon-treatment>
