# Supplementary material for: A revision of the Phelisterhaemorrhous species group (Coleoptera, Histeridae, Exosternini)
Source: Zookeys. 2019 Jun 10;854:41–88. doi: 10.3897/zookeys.854.35133 (PMC6579788; doi:10.3897/zookeys.854.35133)
Supplement: Supplementary material 1 [file zookeys-854-041-s001.nex]

#NEXUS 

Begin data;
	Dimensions ntax=231 nchar=2869;
	Format datatype=standard symbols="123456789actgywrmsk" gap=-;
	Matrix
Baconia_0463BMNH                  1111123354111113112112332334121411431112121111113542123511112111111111111112112211?222212211114121111111311411111123122112212?112112111212123112231121112121242212113111121111221131111121212241232121111144112351221132314111211111????????????????????????????????-----------------------------------------------------------------------------------------------------------------------------------------------------------------------------------------------------------------------------------------------------------------------------------------------------------------------------------------------------------------------------------------------------------------------------------------------------------------------------------------------------------------------------------------------------------------------------------------------------------------------------------------------------------------------------------------------------------------------------------------------------------------------------------------------------------------------------------------------------------------------------------------------------------------------------------------------------------------------------------------------------------------------------------------------------------------------------------------------------------------------------------------------------------------------------------------------------------------------------------------------------------------------------------------------------------------------------------------------------------------------------------------------------------------------------------------------------------------------------------------------------------------------------------------------------------------------------------------------------------------------------------------------------------------------------------------------------------------------------------------------------------------------------------------------------------------------------------------------------------------------------------------------------------------------------------------------------------------------------------------------------------------------------------------------------------------------------------------------------------------------------------------------------------------------------------------------------------------------------------------------------------------------------------------------------------------------------------------------------------------------------------------------------------------------------------------------------------------------------------------------------------------------------------------------------------------------------------------------------------------------------------------------------------------------------------------------------------------
Baconia_aeneomicans               2211321234111122112112312314121411511212111211113521123331112112111111112112112211212221221111112111111231141111111312212211211121111112111231122211211121121111131131111211?1321131122112212241631121111?231122512211111131112121111211121122211112142111112322235?-----------------------------------------------------------------------------------------------------------------------------------------------------------------------------------------------------------------------------------------------------------------------------------------------------------------------------------------------------------------------------------------------------------------------------------------------------------------------------------------------------------------------------------------------------------------------------------------------------------------------------------------------------------------------------------------------------------------------------------------------------------------------------------------------------------------------------------------------------------------------------------------------------------------------------------------------------------------------------------------------------------------------------------------------------------------------------------------------------------------------------------------------------------------------------------------------------------------------------------------------------------------------------------------------------------------------------------------------------------------------------------------------------------------------------------------------------------------------------------------------------------------------------------------------------------------------------------------------------------------------------------------------------------------------------------------------------------------------------------------------------------------------------------------------------------------------------------------------------------------------------------------------------------------------------------------------------------------------------------------------------------------------------------------------------------------------------------------------------------------------------------------------------------------------------------------------------------------------------------------------------------------------------------------------------------------------------------------------------------------------------------------------------------------------------------------------------------------------------------------------------------------------------------------------------------------------------------------------------------------------------------------------------------------------------------------------------------------
Baconia_ALAS2                     2211143254111112112112332332121411431212111211112422123311112111111111111121112211?2222122111111211111123111111111131221221121112111111211123112232121111122111131113211121212321131111121212241132121111122111251221132313111211111????????????????????????????????taaggaaggcagcaggcgcgcaaattacccactcccggcacggggaggtagtgacgaaaaat-aacgatacggg-actcatcc-gaggccccgtaatcggaatgagtacactttaaatcctttaacgaggatcaattggagggcaagtctggtgccagcagccgcggtaattccagctccaata-gcgtatattaaa-gttgttgcggttaaaaagctcgtag-tcgaatttgtgtcgtgcgccgccggttcatcgctcgcggtgtcaa-ctggcgtg-tcgcaggacgtcctgcc--ggtgga------------cttagcctccgtggtcgtgcgttcgacatgtggcggcctcgcgtattcactccacgtacgttcgcgtgcgtgggtgcgcttggcacgtctcgtcgtgacgtcgcggtctcg-----------------------cg-----------------------------gggcggtccaac---tttgaaaagatcccaccgcggtgctcttcgctgagtgtcgaggtgggccggcacgtttactttgaacaaattagagtgcttaaagcaggcta-aaagtttgcctgaatattgtgtgcatggaataataaaataggacctcggttctattttgttggctttcggaactccgaggtaatgattaataggaacgaatgggggcattcgtattgcgacgttagaggtgaaattcttggatcgtcgcaagacggacctaagcgaaagcatttgccaaaaacgctttcattgatcaagaacgaaagttagaggttcgaaggcgatcagataccgccctagttctaaccataaacgatg-ccagctag--cgatccgtcga-cgttcctccgatgac-acgacgggcagcttccgggaaaccaaagcttttggggttccgggggaagtaaaccgttcaggggtaaacctgagaaacccgaaagttcgaaaggagagattcatcgcgactcgcgttt-gccgtcg--agttcg-cgtacggacgt------cgctgtg------------cgcaagcata------------------------------------------------------------ttgtcgacgccgaacgcgttcacgtt-atc-gacatgcgatcgcgtgcacttctcttcctgtagg-acgtc-------------gcgacccgttgggtgtcggtctacgg---acgacggt------------gaagaccgcga----gacgagtacgatttctaatcg---tgctc-------tcgtttttgcgggccc------gtcgc----------tcccggccggctcgctcgacggtagtcaa---aaagggcgcggggccgcgac-ct--agttc--gcgtccg-acccgtcgcaagcgac-----g--ttc--------------------------ggt-aat-tcggtgcac-ttcggcgacctc-gcg-----------------------------tcgccggtcccggatccgaacta-ctgttagcgacgcg-gttctcggacagactccgtacacacgcccgtcggcgacgattacgttttgggtactttcaggacccgtcttgaaacacggaccaaggagtctagcatgcacgcaagtcttagggaccagtctct---------------cgacgaatc--c-tgaaggcgcaatgaaagtgaaggtc-cgccctctggcgcgcgatctagggaagat-gagaagctc--taacaggcga-------------------------------ctccgcactcccggggcgtctcg----atctcaacgcgagat---------------------------gaggcgcacccagagcgtgcacgcttcatcatatatttactgtaggaatagatgtggatacccgagcttactttacctccgcaacaataattattgctgttccaacaggaatcaaaatttttagatgacttgccactttacacggaacccaaatatctttttcaccaacacttatatgagctttaggatttgtatttctattcactgtaggaggattaaccggagtaattcttgcaaattcttcaattgatattattcttcatgacacatattatgttgtagctcattttcattatgttttatccataggagctgtttttgctattataggaggattaatccagtgattccctttattcacaggacttacaataaatgattct---cttctaaagattcaattcaccctgatatttattggagtaaacttaacttttttccctcaacatttcttaggcctaagagggatacctcgacgatattctgactacccagattcatttgttccttgaaatattgtatcttcagttggatcctcaatttcaatattgggaattttactacttctatacattattgtagaaagatttattattaaacgtaaatcttcattaacttaccatactccttcatccattgaatgattccaagagactcctccaagggagcatagatattctgagttaccctatctaagaaatttc
Baconia_salobrus                  1111242321121113112112332332121413511212111311113541113531112112111111112112112211?222?122111121211111112111111111121221222121112?111112111231111311211111321322111?2111111112322151113211111231111111111121112151321221111111211111????????????????????????????????ccaggaaggcagcaggcgcgcaaattacccactcccggcacggggaggtagtgacgaaaaat-aacgatacggg-actcatcc-gaggccccgtaatcggaatgagaacactttaaatcctttaacgaggatcaattggagggcaagtctggtgccagcagccgcgrtaattccagctccaataggcgtatattaaaggttgtagcggttaaaaagctcgtagatcgaatctgtgtcttgcgccgtcggttcatcgctcgcggtgtcaa-ctggcgcg-tcgcaggacgtcctgccgagacgga------------cttagccac----ggcgtcgtcctcctctcgcgtctcgcgcgcatttcgtcccgtctagcacgccgtgcacgcgtcgtttcctagcggaacgcgtgggtattgtgcgtgtggcggggtc-----aaacggtgtgtgtcgtccgagcacgagtgcgtcgacgttcggggcggtccacctaattgaaaca-atcccaccgcggtgctcttcgttgagtgtcgaggtgggccggcacttttactttgaacaaattagagtgctcaaagcaggctaaaaactctgcctgaatactgcgtgcatggaataatggaacaggacctcggttctattttgttggttttcggaacaccgaggtaatgataaatagagacggatgggggcattcgtattgcgacgttagaggtgaaattcttggatcgtcgcaagacggacttaagcgaaagcatttgccaaaaacgctttcattgatcaagaacgaaagttagaggttcgaaggcgatcagataccgccctagttctaaccataaacgatg-ccagctag--cgatccgtcga-cgttcctccgatgacacgacggggcagcttccgggaaaccaaagctttt-gggttccgggggaagtaaaccgttcaggggtaaacctgagaaacccgaaaattcgaaaggagagattcaccgcgacacgctc-tcgtcgacgcgtctacgtcgtacggacgt------cgatcggagggtcccggggggttcgttag--cgggcggtcggtcgtcagatcggtcgtttcgc------gcgttcctc-tccgtctcttcggtcggtgccggacgcg-taccgtc---aagacgtgcgttcgcgtgcacttctctccctgtagg-acgtc-------------gcgacccgccgggtgtcggtctacga---gcgacggt--ggcagatcgtggagcttacggacggtctcgtcgatcac--tcgg-----cgatttcgtttcgtatctacgcgaaccc------gtcgtcgttcatc-cggccgactctttcgctcggcggtagtcgaac-gttgggcacggagcagcggcaatctagttc--gcgtccg-gcccgtcgcaagctcg-----g--tac--------------------------ggt-aat-tcggcgttc--tcggcggccttagcg-----------------------------tctccggacccggatccggacca-ctgttggcgacggt-cgtctcgggcagactcc--gt-----cccgtcggcgacgaaatcgttttgggtactttcagggcccgtcttgaaacacggaccaaggagtctagcatgcacgcgagtcaaagggaccgaagtga------ttaacgaacgaactaatc--c-ctaaggcgtaataaaagtgaaggtcgcgtcttg--gtgcgcgacctggggaagat-gagaagtcta---tcgaacgacta----------------------------ctccgcattcccggggcgtctca-acggtctccgtgcggcttgccgtgcgaagatc-------------gaggcgcacttcgagcgtgtacgcttcaccatatatttacggtagggatagatgtagatacccgtgcctacttcacatcggcaacaataattattgcagttcccactggaatcaaaatcttcagatgactagcaactcttcacggtacccaaatgaccttttccccaacacttctatgagccctaggtttcgtattcctattcactgtggggggattaacaggtgtaatcctagctaactcctcaattgacatcattctacacgacacttactatgtagttgcacatttccactatgtcctatcaataggagcagtattcgccatcataggaggcctagtacaatgattccccctatttactggtctttcaataaacgaggga---ttcttaaagacacaattccttttaatattcctgggggtaaacctaaccttttttccccaacactttctaggactaagggggataccacgccgatattctgactacccagactccttcaccccctgaaatgtaatctcttcagtaggatcctcaatctcaataatcgcaattttcctattactctttattgtctgagaaagaatcactatacaccgaaaatccacctattcatttcatataccatcctctattgaatgattacaaaattcgccaccagccgaacatagatactcagaacttcctagactaacaaacttc
Conchita_propygidiale             1111241341111112311112231232121412212111131111?11341114411111211111111111132112211122221211111222111111211111211112212322121211111111112112112211312211122323332211221111111111121411111111122114111111111331113212211111131112211111221121122211112132111112241232?caaggaaggcagcaggcgcgcaaattacccactcccggcacggggaggtagtgacgaaaaat-aacgatacggg-actcatcc-gaggccccgtaatcggaatgagtacactttaaatcctttaacgaggatcaattggagggcaagtctggtgccagcagccgcggtaattccagctccaata-gcgtatattaaa-gttgttgcggttaaaaagctcgtag-tcgaatctgtgtcgtgcgccgccggttcatcgctcgcggtgtcaa-ctggcgtg-tcgcaggacgtcctgcc--ggtgga------------cttagc--c----------------------------------------------------------gcgt-cgtcgtctcgcgcggcgt--------------------------------------------cg-----------------------------cggcggtccaac---ttc-aaca-atcccaccgcggtgctcttcgctgagtgtcgaggtgggccggcacgtttactttgaacaaattagagtgcttaaagcaggcta-aaatttcgcctgaatactgtgtgcatggaataatggaataggacctcggttctattttgttagttttcggaaccccgaggtaatgattaataggaacggatgggggcattcgtattgcgacgttagaggtgaaattcttggatcgtcgcaagacggacttaagcgaaagcatttgccaaaaacgctttcattgatcaagaacgaaagttagaggttcgaaggcgatcagataccgccctagttctaaccataaacgatg-ccagctag--cgatccgccga-cgttcctccgatgac-tcggcgggcagcttccgggaaaccaaagctttt-gggttccgggggaagtaaaccgttcaggggtaaacctgagaaacccgaaagttcgaaaggagagattcaacgcgactcgtc--tcgtcggcg--agtgcg-cgtacggacgt------cacgtcg---gcttc----ggtcggcgt-------------------------------------------------------------------gcgccgcacgcg-tgccgct--cg-gacttgcgatcgcgtgcacttctctcctagtagg-acgtc-------------gcgacccgtcgggtgtcggtctacga---tcgacggt------------ggagcccgcga--------gacgatcgcctcaaaa----cgatt-------tcgttctcgcgaaccc------gtcgc----------atccggccgactcgctcgacggtagaaca--cgaggggcgcggggccgcgac--t--agttc--gcgtccg-acccgtcgcaagcgt------g--ctc--------------------------ggt-aat-ttggtgcac--tcggagtcctc-gtg-----------------------------tctccggtcccgaatccgagcta-ctgttcgcggcggc-gttctcggacagactccgtatacacgcccgtcagcgacgctattgctttgggtactttcaggacccgtcttgaaacacggaccaaggagtctagcatgaacgcgagtcttagggacac--gaaa---------tttaaagaactaaac--ctttgaggcgtaatgaaagtgaagatc-cgcctt---gcgcgcgatctagggaatac-gggtg---aggac--aaaag---------ctga-a-----------------ccccgcactcccggggcgtctcg----atctcatcgcgagat---------------------------gaggcgcacccagagcgtacacgcttcaccatatatttactgtaggtatagacgttgacacccgagcttatttcacctcagccacaataatcattgctgttcccacaggaattaaaattttcagatgactggccacactacacggaacccgtctcagtttatccccagcccttatatgagctctggggttcgtattccttttcacagtcgggggacttactggtgtaattctagctaactcatctattgatattattcttcatgatacttactatgtagtggcccatttccactatgtactatccataggagcagtattcgctattataggaggactaatccaatgataccctttattcacaggactcactataaatcctaag---ctccttaaaatccaattcttagttatatttactggtgtcaatttaaccttctttcctcaacactttctgggattaagaggcatgccccgacgatactctgactatccagattcttatagctcttggaatactgtatccacagtaggttcttacatttcctcagtagctattatccttttaatttatattatatgagaaagaatggctataaatcgaaaaaatttattcgcatctaatacaactacatcaatcgaatgattacagctaaccccacctagagaacatagttactcagaattacctaagctaattgttttc
enig_elytralstriaapicesunited2    111124321321131231112223123211111151111114111111134111243213112211111111213221221112222212213111111211112111111221231232212111521111112111111231131121111132332211121111121111142142111111141221211111111132112111221152413211211111????????????????????????????????caaggaaggcagcaggcgcgcaaattacccactcccggcacggggaggtagtgacgaaaaat-aacgatacggg-actcatcc-gaggccccgtaatcggaatgagtacactttaaatcctttaacgaggatcaattggagggcaagtctggtgccagcagccgcggtaattccagctccaata-gcgtatattaaa-gttgttgcggttaaaaagctcgtag-tcgaatctgtgtcgtgcgccgccggttcatcgctcgcggtgtcaa-ctggcgtg-tcgcaggacgtcctgcc--ggtgga------------cttagc--c----------------------------------------------------------gcgt-cgtcgtctcgcgcggcgt--------------------------------------------cg-----------------------------tggcggtccaac---ttc-aaca-atcccaccgcggtgctcttcgctgagtgtcgaggtgggccggcacgtttactttgaacaaattagagtgcttaaagcaggcta-aaatttcgcctgaatactgtgtgcatggaataatggaataggacctcggttctattttgttagttttcggaaccccgaggtaatgattaataggaacggatgggggcattcgtattgcgacgttagaggtgaaattcttggatcgtcgcaagacggacttaagcgaaagcatttgccaaaaacgctttcattgatcaagaacgaaagttagaggttcgaaggcgatcagataccgccctagttctaaccataaacgatg-ccagctag--cgatccgccga-cgttcctccgatgac-tcggcgggcagcttccgggaaaccaaagctttt-gggttccgggggaagt---------------------------------------------------------------------------------------------------------------------------------------------------------------------------------------------------------------------------------------------------------------------------------------------------------------------------------------------------------------------------------------------------------------------------------------------------------------------------------------------------------------------------------------------------------------------------------------------------------------------------------------------------------------------------------------------------------------------------------------------------------------------------------------------------------------------------------------------------------------------------------------------------------------------------------------------------------------------------------------------------------------------------------ccatcatatatttactgtaggaatagacgtagacacacgagcttattttacctcggcaactataattattgctgttcccacaggaattaaaatcttcagatgactggcaactcttcacggaactcaacttagatattcccctactcttctatgagctttaggtttcgttttcctttttacagtaggaggattaactggagtaattttagctaattcttcaattgatattgttttacatgatacttattatgtagtagcacacttccactatgtcttatctataggagcagtatttgctattataggtggactaatccaatgatacccattatttacaggattaacactaaaccaaaaa---cttctaaaaattcaatttgttattatattcatcggagttaacataactttcttcccacaacatttcctaggacttagaggaatacctcgacgatattcagattacccagactcgtttacaccatgaaatgtagtttcttctattggttcatccatttccacagtagccattatcctgttaatttttattttatgagaaagaatacaagcaggacgaaaaactcttataacatctaatatatctacatcaattgaatgattacaatcaacaccccctagagaacacagatattctgaacttcctaaattaacatcattc
enig_Florayfauna                  1211121112111412311123542432121111511111131111111341112432111112111111112122112211?21122111?311111?11?112111221??1231?2221212?1?1?11111111111???????????????????????????????????????????????????????????????????????????????????????????????????????????????????????-----------------------------------------------------------------------------------------------------------------------------------------------------------------------------------------------------------------------------------------------------------------------------------------------------------------------------------------------------------------------------------------------------------------------------------------------------------------------------------------------------------------------------------------------------------------------------------------------------------------------------------------------------------------------------------------------------------------------------------------------------------------------------------------------------------------------------------------------------------------------------------------------------------------------------------------------------------------------------------------------------------------------------------------------------------------------------------------------------------------------------------------------------------------------------------------------------------------------------------------------------------------------------------------------------------------------------------------------------------------------------------------------------------------------------------------------------------------------------------------------------------------------------------------------------------------------------------------------------------------------------------------------------------------------------------------------------------------------------------------------------------------------------------------------------------------------------------------------------------------------------------------------------------------------------------------------------------------------------------------------------------------------------------------------------------------------------------------------------------------------------------------------------------------------------------------------------------------------------------------------------------------------------------------------------------------------------------------------------------------------------------------------------------------------------------------------------------------------------------------------------------------------------------------------------------------------------------------------------------------------------------------------------------------------------------------------------------------
enig_INB5                         1212143323211213111123541412111411511511142131112111114411111111111111122122222211122221122111111111111{12}2113211221231221211121111211111111211231131211111121322211111111121111121132111111132221251141111123212311221252213111213111121112112221211113212111????????-----------------------------------------------------------------------------------------------------------------------------------------------------------------------------------------------------------------------------------------------------------------------------------------------------------------------------------------------------------------------------------------------------------------------------------------------------------------------------------------------------------------------------------------------------------------------------------------------------------------------------------------------------------------------------------------------------------------------------------------------------------------------------------------------------------------------------------------------------------------------------------------------------------------------------------------------------------------------------------------------------------------------------------------------------------------------------------------------------------------------------------------------------------------------------------------------------------------------------------------------------------------------------------------------------------------------------------------------------------------------------------------------------------------------------------------------------------------------------------------------------------------------------------------------------------------------------------------------------------------------------------------------------------------------------------------------------------------------------------------------------------------------------------------------------------------------------------------------------------------------------------------------------------------------------------------------------------------------------------------------------------------------------------------------------------------------------------------------------------------------------------------------------------------------------------------------------------------------------------------------------------------------------------------------------------------------------------------------------------------------------------------------------------------------------------------------------------------------------------------------------------------------------------------------------------------------------------------------------------------------------------------------------------------------------------------------------------------
Hypobletus_sp10                   22111221341111231111235412111214213111111111111114411124312121111111111111121122111222212{12}112113111311114114311111131121212221112111111111111252131121112122232221121111121212221142111111121241341121111122111151221152413211211111????????????????????????????????caaggaaggcagcaggcgcgcaaattacccactcccggcacggggaggtagtgacgaaaaat-aacgatacggg-actcatcc-gaggccccgtaatcggaatgagtacactttaaatcctttaacgaggatcaattggagggcaagtctggtgccagcagccgcggtaattccagctccaata-gcgtatattaaa-gttgttgcggttaaaaagctcgtag-tcgaaggtgtgtcgtgcgccgccggttcatcgctcgcggtgtcaa-ctggcgtg-tcgcaggacgtcctgcc--ggtgga------------cttagc--c----------------------------------------------------------ctgtc-------------gtcgtcgtc--------------gcgtata-cga-----cggtggcgg-tg-----------------------------gggcggtccaac---ttcaaacg-atcccaccgcggtgctcttcgctgagtgtcgaggtgggccggcacgtttactttgaacaaattagagtgcttaaagcaggcta-aaacttcgcctgaatactgtgtgcatggaataatggaataggacctcggttctattttgttggttttcggaactccgaggtaatgattaataggaacggatgggggcattcgtattgcgacgttagaggtgaaattcttggatcgtcgcaagacgaacttaagcgaaagcatttgccaaaaacgttttcattgatcaagaacgaaagttagaggttcgaaggcgatcagataccgccctagttctaaccataaacgatg-ccagctag--cgatccgccga-cgttcctccgatgac-tcggcgggcagcttccgggaaaccaaagctttt-gggt--cgggggaagtaaaccgttcaggggtaaacctgagaaacccgaaagttcgaagggagagattcaccgcgactcgtg--tcgtcgacg--tggacgtcgtacggacgt------cgtacaa---acttc----ggttcgtacg------------------------------------------------------------c-----gcgccgaacgcg-ttccgtc-gtg-g-cgtgcgatcgcgtgcacttctctcctggtagg-acgtc-------------gcgacccgttgggcgtcggtctacga---tcggcatg------------ggagcccgcga--------ggcgatcgcctcaaaa----cgatc-------tcgtcctcgcgaccct------gccac----------atccgaccgactcactcgacggtagttaa--cgaagggcgcggggccgcgac--t--agttc--gcgtccg-gcccgtcgcaagcgt------g--ttc--------------------------ggt-aat-ctggtgtac--tcggcggcttc-gtg-----------------------------tctccggtcccggatccgggcta-ctgttggcgacggt-gctctcggacagactccgtatacacgcccgtcagcgacgctatcgctttgggtactttcaggacccgtcttgaaacacggaccaaggagtctagcatgcacgcgagtcttcgcgactc-t-gtg-----------------acgaaac--c-tgaaggcaaaatgaaagtgaaggtc-cgcctt---gcgcgcgacctagggaagac-gggtcggct--cccttcacggggagtacg-----g-----------------cccggcattcccggggcgtctcg----atctcatcgcgagat---------------------------gaggcgcacccagagcgtacacgcttcatcatatatttacagtgggaatagacgtagacacccgagcctattttacctctgcaacaataattattgcagttcccactggaattaaaattttcagatgactagcaacccttcatggtacccaaatatcttattcacccacccttttatgggcattaggatttgtatttttattcacagtagggggattaacaggagtaattctagctaactcatctattgatattattttacatgacacttattacgtagtagctcattttcattatgttttatctataggagcagtatttgcaattataggggggttaatccaatgatacccattactgacaggtttaacaataaatgaaaaa---cttcttaaaattcaatttattactatattcatcggagttaacttgacatttttccctcaacattttttaggattaagtggtataccacgacgatactctgattacccagactcatttaccccgtgaaacattatttcgtctattggatcctccatttcaataattgctattataattcttctctacattttatgagaaagattctcattagatcgaaaaaccattatatcaattcatataccaacatcaattgagtgaattcactcatctcctcctagagagcatacttattccgaactccctagcttaactaatttc
Hypobletus_subridens              2311121134111123111123541211121411331111111111111442114431212111111111112112212212?222212211211311131111411131111112112121221111111121111111125212121111212223221111111111111121213211121112124111112211111221125?2212522111112121111111211211111112132221??????????caaggaaggcagcaggcgcgcaaattacccactcccggcacggggaggtagtgacgaaaaat-aacgatacggg-actcatcc-gaggccccgtaatcggaatgagtacactttaaatcctttaacgaggatcaattggagggcaagtctggtgccagcagccgcggtaattccagctccaata-gcgtatattaaa-gttgttgcggttaaaaagctcgtag-tcgaaggtgtgtcgtgcgccgccggttcatcgctcgcggtgtcaa-ctggcgtg-tcgcaggacgtcctgcc--ggtgga------------cttagc--c----------------------------------------------------------ctgtc-------------gtcgtcgtc--------------gcgtata-cga-----cggtggcgg-cg-----------------------------gggcggtccaac---ttcaaacg-atcccaccgcggtgctcttcgctgagtgtcgaggtgggccggcacgtttactttgaacaaattagagtgcttaaagcaggcta-aaacttcgcctgaatactgtgtgcatggaataatggaataggacctcggttctattttgttggttttcggaactccgaggtaatgattaataggaacggatgggggcattcgtattgcgacgttagaggtgaaattcttggatcgtcgcaagacgaacttaagcgaaagcatttgccaaaaacgttttcattgatcaagaacgaaagttagaggttcgaaggcgatcagataccgccctagttctaaccataaacgatg-ccagctag--cgatccgccga-cgttcctccgatgac-tcggcgggcagcttccgggaaaccaaagctttt-gggttccgggggaagtaaaccgttcaggggtaaacctgagaaacccgaaagttcgaagggagagattcaccgcgactcgtg--tcgtcgacg--aggacg-cgtacggacgt------cgttcgg---acttc----ggttcgta--------------------------------------------------------------c-----gcgccgaacgcg-ttccgtc-gtg-a-cgtgcgatcgcgtgcacttctctcctggtagg-acgtc-------------gcgacccgttgggcgtcggtctacga---acgaatgg------------ggagcccgtga--------ggcgatcgccttaaaa----cgatc-------tcgtcttcgcgaaccc------gtcgt----------atccggccgactcgctcgacggtagttaa--cgaagggcgcggggccgcgac--t--agttc--gcgtccg-gcccgtcgcaagcgt------g--ttc--------------------------ggt-aat-ctggtgtac--tcggcggcctc-gtg-----------------------------tctccggtcccggatccgagcta-ctgttggcgacggt-gttctcggacagactccgtatacacgcccgtcagcgacgctatcgctttgggtactttcaggacccgtcttgaaacacggaccaaggagtctagcatgcacgcgagtcttcgagactc-t-gtg-----------------acgaaac--t-tgaaggcagaatgaaagtgaaggtc-cgcctt---gcgcgcgacctagggaagac-gggtcgact--ccctttgcgggga--acg-----g-----------------cccggcattcccggggcgtctcg----atctcatcgcgagat---------------------------gaggcgcacccagagcgtacacgctacaccatatatttacagtagggatggatgttgatactcgagcttatttcacttcagcaactatgattattgctgttcccacaggaattaaaatttttagatgattagctacacttcacggaactcaaatatcatattcaccaactttactatgagccttaggatttgtatttttatttactgtaggaggacttacaggagtaatcctcgccaattcctctattgacattatccttcatgacacttattatgtagtagcacacttccattatgtattatccataggggccgtatttgctattataggtggattaattcaatgatttcctttactcacaggacttaccataaacgaaaaa---cttctaaaaattcaatttaccattatatttctaggagtaaatataacatttttccctcaacattttctaggattaagaggtatgcctcgacgatattctgactacccagattcatttactccttgaaatattgtttcatctattggatcttctatttcaataattgctatttttcttttactttacattttatgagaaagattctccctaaatcgaaagactattatacacactaatatgcccacatcaattgaatgaattcattcttctcctcctagagaacatacatattctgaactacctagtttaaccaatttc
Kaszabister_ferrugineus           121112131111111321112354143111111351121112211213213111143111111211111111212211121112121122111121211111112113223231132212111111111211111211112231131221111231332211111111121111121142111111121241411111111133112311221172211111213111????????????????????????????????-----------------------------------------------------------------------------------------------------------------------------------------------------------------------------------------------------------------------------------------------------------------------------------------------------------------------------------------------------------------------------------------------------------------------------------------------------------------------------------------------------------------------------------------------------------------------------------------------------------------------------------------------------------------------------------------------------------------------------------------------------------------------------------------------------------------------------------------------------------------------------------------------------------------------------------------------------------------------------------------------------------------------------------------------------------------------------------------------------------------------------------------------------------------------------------------------------------------------------------------------------------------------------------------------------------------------------------------------------------------------------------------------------------------------------------------------------------------------------------------------------------------------------------------------------------------------------------------------------------------------------------------------------------------------------------------------------------------------------------------------------------------------------------------------------------------------------------------------------------------------------------------------------------------------------------------------------------------------------------------------------------------------------------------------------------------------------------------------------------------------------------------------------------------------------------------------------------------------------------------------------------------------------------------------------------------------------------------------------------------------------------------------------------------------------------------------------------------------------------------------------------------------------------------------------------------------------------------------------------------------------------------------------------------------------------------------------------------
Mecistostethus_flechtmanni        22211113111121123111????????121411411111?3141213211114554131111212112211??????????12111433113114411121114121431221332121111122111111122111213221131221111131322212121111111111121142111111111231141131111122112153121272211111211111????????????????????????????????--------------gcagcgcaaattacccactcccggcacggggaggtagtgacgaaaaat-aacgatacggg-actcatcc-gaggccccgtaatcggaatgagtacactttaaatcctttaacgaggatcaattggagggcaagtctggtgccagcagccgcggtaattccagctccaata-gcgtatattaaa-gttgttgcggttaaaaagctcgtag-tcgaatctgtgtcgtgcgccgccggttcatcgctcgcggtgtcaa-ctggcgtg-tcgcaggacgtcctgcc--ggtgga------------ctcagctgt----------------------------------------------------------cctgtcgtcgtcgtcgtcgtcgtcctcctccgggagcgtcgtcgtcgtcgtc-----ggctcg----gg-----------------------------cggcggtccaac---tttaaa---atcccaccgcggtgctcttcgctgagtgtcgaggtgggccggcacgtttactttgaacaaattagagtgcttaaagcaggcta-aaattttgcctgaatactgtgtgcatggaataatggaataggacctcggttctattttgttagttttcggaaccccgaggtaatgattaataggaacggatgggggcattcgtattgcgacgttagaggtgaaattcttggatcgtcgcaagacggacttaagcgaaagcatttgccaaaaacgctttcattgatcaagaacgaaagttagaggttcgaaggcgatcagataccgccctagttctaaccataaacgatg-ccagctag--cgatccgtcga-cgttcctccgatgac-tcgacgggcagcttcc-ggaaaccaaagctg----------------------------------------------------------------------------------------------------------------------------------------------------------------------------------------------------------------------------------------------------------------------------------------------------------------------------------------------------------------------------------------------------------------------------------------------------------------------------------------------------------------------------------------------------------------------------------------------------------------------------------------------------------------------------------------------------------------------------------------------------------------------------------------------------------------------------------------------------------------------------------------------------------------------------------------------------------------------------------------------------------------------------------------------------acaccacatattcactgtaggaatagatgtagacacacgggcctatttcacatccgcgactataattattgcagtaccaacaggaattaaaatttttagatgattagcaaccctacatgggacacaaataagatattccccaaccttaatatgagctttagggttcgtatttttattcacagtagggggattaacaggagtaattctagcaaactcatcaattgatattgttttacacgacacgtactacgtagtagcacatttccactatgttctttcaataggagctgtgtttgctattataggaggattagtccaatgataccctttatttaccgggttaaccataaatgacaaa---ctccttaaaatccagttcactattatattcatcggagtaaacataacgttctttccccaacactttctaggattaagaggaatacctcgacgatattcagactacccagattcatttataccttgaaatgttatttcatctataggatcatcaatttctataatcgctattattttattaatttacattatatgagaaagaataagatctaatcgaaaaagaataataaacctaaacataagatcctcaatcgaatgaattcagatatcaccccctagagaacatagatacaatgaactcccaaaaataactagattc
Megalocraerus_rubricatus          211144313411141511112354121111141151111211111111114111241111211111111111112221221112212121112123111311114111321111131111212121112211211111111111132121211121332221111111121111122132111111113141341141111134111251321221113211221111????????????????????????????????-----------------------------------------------------------------------------------------------------------------------------------------------------------------------------------------------------------------------------------------------------------------------------------------------------------------------------------------------------------------------------------------------------------------------------------------------------------------------------------------------------------------------------------------------------------------------------------------------------------------------------------------------------------------------------------------------------------------------------------------------------------------------------------------------------------------------------------------------------------------------------------------------------------------------------------------------------------------------------------------------------------------------------------------------------------------------------------------------------------------------------------------------------------------------------------------------------------------------------------------------------------------------------------------------------------------------------------------------------------------------------------------------------------------------------------------------------------------------------------------------------------------------------------------------------------------------------------------------------------------------------------------------------------------------------------------------------------------------------------------------------------------------------------------------------------------------------------------------------------------------------------------------------------------------------------------------------------------------------------------------------------------------------------------------------------------------------------------------------------------------------------------------------------------------------------------------------------------------------------------------------------------------------------------------------------------------------------------------------------------------------------------------------------------------------------------------------------------------------------------------------------------------------------------------------------------------------------------------------------------------------------------------------------------------------------------------------------------
Nunbergia_exosternoides           21111212121111133111222312321214155111121111111111411124111111121111111121222112111122211211311211121111211211211122112221211?1?11111121111112211311211211323322121211112211121211421111111122312511111111222123322212722111112111111221121222212111132111112221233?-----------------------------------------------------------------------------------------------------------------------------------------------------------------------------------------------------------------------------------------------------------------------------------------------------------------------------------------------------------------------------------------------------------------------------------------------------------------------------------------------------------------------------------------------------------------------------------------------------------------------------------------------------------------------------------------------------------------------------------------------------------------------------------------------------------------------------------------------------------------------------------------------------------------------------------------------------------------------------------------------------------------------------------------------------------------------------------------------------------------------------------------------------------------------------------------------------------------------------------------------------------------------------------------------------------------------------------------------------------------------------------------------------------------------------------------------------------------------------------------------------------------------------------------------------------------------------------------------------------------------------------------------------------------------------------------------------------------------------------------------------------------------------------------------------------------------------------------------------------------------------------------------------------------------------------------------------------------------------------------------------------------------------------------------------------------------------------------------------------------------------------------------------------------------------------------------------------------------------------------------------------------------------------------------------------------------------------------------------------------------------------------------------------------------------------------------------------------------------------------------------------------------------------------------------------------------------------------------------------------------------------------------------------------------------------------------------------------
Operc_variabilis                  12111412421112223111222124321222124311111211112113421144311111121112231121322121111212211211211111131112211222122111121221212?1?12111111112111111312211221323322121211111311111143211111111122312411221111??????32?21152411111221111????????????????????????????????caaggaaggcagcaggcgcgcaaattacccactcccggcacggggaggtagtgacgaaaaat-aacgatacggg-actcatcc-gaggccccgtaatcggaatgagtacactttaaatcctttaacgaggatcaattggagggcaagtctggtgccagcagccgcggtaattccagctccaata-gcgtatattaaa-gttgttgcggttaaaaagctcgtag-tcgaatctgtgtcgtgcgccgccggttcatcgctcgcggtgtcaa-ctggcgtg-tcgcaggacgtcctgcc--ggtgga------------cttagc--c----------------------------------------------------------gccttgtcgtcctccttcggga--gtcggctt-----------------------------------gg-----------------------------cggcggtccaac---ttt-aaca-atcccaccgcggtgctcttcgctgagtgtcgaggtgggccggcacgtttactttgaacaaattagagtgcttaaagcaggcta-aaattttgcctgaatactgtgtgcatggaataatggaataggacctcggttctattttgttagttttcggaaccccgaggtaatgattaataggaacggatgggggcattcgtattgcgacgttagaggtgaaattcttggatcgtcgcaagacggacttaagcgaaagcatttgccaaaaacgctttcattgatcaagaacgaaagttagaggttcgaaggcgatcagataccgccctagttctaaccataaacgatg-ccagctag--cgatccgccga-cgttcctccgatgac-tcgacgggcagcttccgggaaaccaaagctttt-gggttccgggggaagt---------------------------------------------------------------------------------------------------------------------------------------------------------------------------------------------------------------------------------------------------------------------------------------------------------------------------------------------------------------------------------------------------------------------------------------------------------------------------------------------------------------------------------------------------------------------------------------------------------------------------------------------------------------------------------------------------------------------------------------------------------------------------------------------------------------------------------------------------------------------------------------------------------------------------------------------------------------------------------------------------------------------------------tcaccatatattcactgttggcatagatgttgatacccgagcctattttacctcagcaactataattattgctattcccacaggaattaagattttcagatgattagctacattacatggaacccagctcaatttctcacccaccttgctttgagccctaggatttgtgttccttttcacagtagggggacttacaggtgttattttagctaactcatctattgatattgttcttcatgacacttattatgtagtagcccatttccattatgttctatctataggagccgtattcgctatcatgggaggattaattcaatgataccccctattgacagggttaacaatagaccagaaa---cttttaaaaattcagttcttcattatattcgttggtgtaaatctaacattctttccccaacatttccttggattaagaggaatacctcgacgatactctgattacccagactcatttaccccgtgaaacatcatctcatcaattggttcatcaatctcatcaattgctattatcctattaatctacattttatgagaaagaatatcctctggacgtaaatcgatcataacgacccatataccctcctcaattgagtgactacaagccactcccccttcagagcacagatattccgaattacctaaactttcattattc
Operc_crenatus                    121122124311111231112223243212141{12}31{12}1111212112113{34}111243111211211122211213221211112112111113113111311112112111221121212212121111211111111211221131121111132322211121111221111122142111111211212111111111132212152221152214211211111????????????????????????????????caaggaaggcagcaggcgcgcaaattacccactcccggcacggggaggtagtgacgaaaaat-aacgatacggg-actcatcc-gaggccccgtaatcggaatgagtacactttaaatcctttaacgaggatcaattggagggcaagtctggtgccagcagccgcggtaattccagctccaata-gcgtatattaaa-gttgttgcggttaaaaagctcgtag-tcgaatctgtgtcgtgcgccgccggttcatcgctcgcggtgtcaa-ctggcgtg-tcgcaggacgtcctgcc--ggtgga------------cttagc--c----------------------------------------------------------gcctcgtcgtcctccttcgggagcgtcggcct-----------------------------------gg-----------------------------cggcggtccaac---ttt-aaca-atcccaccgcggtgctcttcgctgagtgtcgaggtgggccggcacgtttactttgaacaaattagagtgcttaaagcaggcta-aaattttgcctgaatactgtgtgcatggaataatgtaataggacctcggttctattttgttagttttcggaaccccgaggtaatgattaataggaacggatgggggcattcgtattgcgacgttagaggtgaaattcttggatcgtcgcaagacggacttaagcgaaagcatttgccaaaaacgttttcattgatcaagaacgaaagttagaggttcgaaggcgatcagataccgccctagttctaaccataaacgatg-ccagctag--cgatccgtcga-cgttcctccgatgac-tcgacgggcagcttccgggaaaccaaagctttt-gggttccgggggaagt---------------------------------------------------------------------------------------------------------------------------------------------------------------------------------------------------------------------------------------------------------------------------------------------------------------------------------------------------------------------------------------------------------------------------------------------------------------------------------------------------------------------------------------------------------------------------------------------------------------------------------------------------------------------------------------------------------------------------------------------------------------------------------------------------------------------------------------------------------------------------------------------------------------------------------------------------------------------------------------------------------------------------------ccaccatatatttacagtagggatagatgttgatacacgagcctacttcacttccgccacaataatcattgcagttccaacaggaattaaaatttttagttgattagccaccttgcacggtgcccgtctgtcctattctcctacactattatgagctttaggatttgtatttttattcacagttggaggattaactggagtaattctagccaattcatcaattgatattatcctccacgatacctactatgtcgtagctcattttcactatgttctttccatgggagctgtattcgccattataggaggtttaattcaatgatttcccctatttacaggactcacaataaatcaaaaa---ttattaaaaatccaattcttaattatatttatcggagtaaatttaaccttctttccacaacattttctaggattgagaggtatacctcgacgatattctgattacccagactcatttacatcatgaaacattatttcttcaattggatcctcaatctccttaattgccatcattctgttaatcttcattatatgagaaagaataattactaaccgtaaaacccttctaaacgtaaatactccttcgtcaattgaatgactacaatcaactcctcccagagaacatagctactcagaactccctaagctttccaacttc
Operc_subterraneus                111114124211142231112223123212121143111112111121134111243111111211122311213221111112112111112111111311112112211221111212212121111211111111111221131121111232222211121111121111122132111111121231221141111123112212221152414211211111????????????????????????????????caaggaaggcagcaggcgcgcaaattacccactcccggcacggggaggtagtgacgaaaaat-aacgatacggg-actcatcc-gaggccccgtaatcggaatgagtacactttaaatcctttaacgaggatcaattggagggcaagtctggtgccagcagccgcggtaattccagctccaata-gcgtatattaaa-gttgttgcggttaaaaagctcgtag-tcgaatctgtgtcgtgcgccgccggttcatcgctcgcggtgtcaa-ctggcgtg-tcgcaggacgtcctgcc--ggtgga------------cttagc--c----------------------------------------------------------gccttgtcgtcctccttcggga--gtcggctt-----------------------------------gg-----------------------------cggcggtccaac---ttt-aaca-atcccaccgcggtgctcttcgctgagtgtcgaggtgggccggcacgtttactttgaacaaattagagtgcttaaagcaggcta-aaattttgcctgaatactgtgtgcatggaataatggaataggacctcggttctattttgttagttttcggaaccccgaggtaatgattaataggaacggatgggggcattcgtattgcgacgttagaggtgaaattcttggatcgtcgcaagacggacttaagcgaaagcatttgccaaaaacgctttcattgatcaagaacgaaagttagaggttcgaaggcgatcagataccgccctagttctaaccataaacgatg-ccagctag--cgatccgccga-cgttcctccgatgac-tcgacgggcagcttccgggaaacc-aagctttt-gggttccgggggaa-----------------------------------------------------------------------------------------------------------------------------------------------------------------------------------------------------------------------------------------------------------------------------------------------------------------------------------------------------------------------------------------------------------------------------------------------------------------------------------------------------------------------------------------------------------------------------------------------------------------------------------------------------------------------------------------------------------------------------------------------------------------------------------------------------------------------------------------------------------------------------------------------------------------------------------------------------------------------------------------------------------------------------------tcatcatatatttactgttggtatggatgtagatacccgagcatacttcacatcagcaactataattattgcggttccaacaggaattaaaatttttagatggttagcaacactacacggaactcaattaagatactcccctaccttactttgagcactaggattcgttttcttgtttacagtcggaggactaactggtgttattctagcaaattcatccattgacattgtcctacacgatacttattacgtggtggctcatttccattatgtactatctataggagcagtattcgctattataggaggattaatccagtgataccctttattcacaggattaacaataaatcagaaa---ttactgaaaattcagttttttattatgtttgtaggggtaaatataacatttttccctcaacatttcttaggtctaagagggataccccgacgatactctgactacccagatgcattcactccatgaaatattgtttcatcggttggatcatcaatctcaataatcgctattattcttctgatctacattgtatgagaaagaatatcttcaagacgaaaaaccctgataactacacatatatcatcctctattgaatgatttcaagccaccccccctagagaacatagatattcagaactacctaaaatttcctcattc
Operc_impositus                   221114121311122231112223123212121343111112111121134211243111111211122311213221111112212112112113111311122112111221111212212121111211111111111231131221111132332211121111121111122142111111122221241141111122112352211152424211221111????????????????????????????????caaggaaggcagcaggcgcgcaaattacccactcccggcacggggaggtagtgacgaaaaat-aacgatacggg-actcatcc-gaggccccgtaatcggaatgagtacactttaaatcctttaacgaggatcaattggagggcaagtctggtgccagcagccgcggtaattccagctccaata-gcgtatattaaa-gttgttgcggttaaaaagctcgtag-tcgaatctgtgtcgtgcgccgccggttcatcgctcgcggtgtcaa-ctggcgtg-tcgcaggacgtcctgcc--ggtgga------------cttagc--c----------------------------------------------------------gcctcgtcgtcctccttcggga--gtcggctt-----------------------------------gg-----------------------------cggcggtccaac---ttt-aaca-atcccaccgcggtgctcttcgctgagtgtcgaggtgggccggcacgtttactttgaacaaattagagtgcttaaagcaggcta-aaattttgcctgaatactgtgtgcatggaataatggaataggacctcggttctattttgttagttttcggaaccccgaggtaatgattaataggaacggatgggggcattcgtattgcgacgttagaggtgaaattcttggatcgtcgcaagacggacttaagcgaaagcatttgccaaaaacgctttcattgatcaagaacgaaagttagaggttcgaaggcgatcagataccgccctagttctaaccataaacgatg-ccagctag--cgatccgccga-cgttcctccgatgac-tcgacgggcagcttccgggaaaccaaagctttt-gggttccgggggaagt---------------------------------------------------------------------------------------------------------------------------------------------------------------------------------------------------------------------------------------------------------------------------------------------------------------------------------------------------------------------------------------------------------------------------------------------------------------------------------------------------------------------------------------------------------------------------------------------------------------------------------------------------------------------------------------------------------------------------------------------------------------------------------------------------------------------------------------------------------------------------------------------------------------------------------------------------------------------------------------------------------------------------------acaccatatatttacagtaggaatagacgttgatacacgagcttacttcacttcggcaactataatcattgctgttcccacagggattaaaatttttagatgactagcaacattacatggaactcaactaagatactcccccactctcctttgagccctaggattcgtattcctctttacagttgggggtctcacaggtgtaattctagctaactcatctattgacattgttctacacgacacctattatgtagtagcccatttccactatgtattatcaataggagctgtatttgctattatagggggacttattcagtgataccctctatttacaggacttacaataaaccaaaaa---ctattaaagattcaattcttcattatatttattggagtaaatttaacattcttcccccaacacttccttggattagcaggtatacctcgccgatactctgactaccctgactcttttaccccttgaaacattgtatcatcaattggatcctctatctccctaattgctattatcctcttaatttatattatatgagaaagaataacctccgaacgaaaggctttactaaccactcatataccctcatcaattgaatgattacaatcgacccccccatcagaacacagttactcagaattacctaaactttcatcattc
sang_ND9                          111124134311141331112223143212111151211112111121134115443111111211111111212211211112121433111132211111122114221111231222212121111111111111111111131121111121322211121111121112121122111111111221211111111122112142221121111111221111????????????????????????????????caaggaaggcagcaggcgcgcaaattacccactcccggcacggggaggtagtgacgaaaaat-aacgatacggg-actcatcc-gaggccccgtaatcggaatgagtacactttaaatcctttaacgaggatcaattggagggcaagtctggtgccagcagccgcggtaattccagctccaata-gcgtatattaaa-gttgttgcggttaaaaagctcgtag-tcgaatctgtgtcgtgcgccgccggttcatcgctcgcggtgtcaa-ctggcgtg-tcgcaggacgtcctgcc--ggtgga------------cttagc--c----------------------------------------------------------gcgt-cgtcgtctcgcgcggcgt--------------------------------------------cg-----------------------------tggcggtccaac---ttc-aaca-atcccaccgcggtgctcttcgctgagtgtcgaggtgggccggcacgtttactttgaacaaattagagtgcttaaagcaggcta-aaatttcgcctgaatactgtgtgcatggaataatggaataggacctcggttctattttgttagttttcggagccccgaggtaatgattaataggaacggatgggggcattcgtattgcgacgttagaggtgaaattcttggatcgtcgcaagacggacttaagcgaaagcatttgccaaaaacgctttcattgatcaagaacgaaagttagaggttcgaaggcgatcagataccgccctagttctaaccataaacgatg-ccagctag--cgatccgccga-cgttcctccgatgac-tcggcgggcagcttccgggaaaccaaagctttt-gggttccgggggaagt---------------------------------------------------------------------------------------------------------------------------------------------------------------------------------------------------------------------------------------------------------------------------------------------------------------------------------------------------------------------------------------------------------------------------------------------------------------------------------------------------------------------------------------------------------------------------------------------------------------------------------------------------------------------------------------------------------------------------------------------------------------------------------------------------------------------------------------------------------------------------------------------------------------------------------------------------------------------------------------------------------------------------------ccatcatatattcaccgtaggaatagacgtggacacacgagcctatttcacttcagctacaataatcattgctgttccaacaggaatcaaaattttcagatgacttgcaaccttacacggaacacagctgagatattcgcccacccttctatgagctttaggttttgtcttccttttcacagtagggggattaaccggagtaatcctggctaattcatcaatcgacattgtactgcatgacacttactatgtagtagcacatttccactatgtattatcaataggggcagtcttcgccattatgggcggattagtccaatgatatcccttattcaccggactaataataaaccagaaa---cttcttaaaattcagttctcaattatatttatcggagtaaacatgacctttttcccacaacactttctgggattaagggggataccccgacggtactccgactacccagatgcattcacaccctgaaatgtaatttcttctataggctcatcaatttcactagtagctattattttattaatttatattgtatgagaaagaatatctctcaaccaaaaaacatcaataacttcccacataccctcgtctattgaatgactccagacctctccccccagagaacacagatactcagaactacctaaactatcttgattc
sang_nr.pauli_bicolor             111144134211121231112223143212111151111113111121134111443111111211111111213211211112222222111131211111123114221111231222212121111111111111111221131211111131332212221111221111121142111111123121111141111122112351121162211211222111????????????????????????????????-----------------------------------------------------------------------------------------------------------------------------------------------------------------------------------------------------------------------------------------------------------------------------------------------------------------------------------------------------------------------------------------------------------------------------------------------------------------------------------------------------------------------------------------------------------------------------------------------------------------------------------------------------------------------------------------------------------------------------------------------------------------------------------------------------------------------------------------------------------------------------------------------------------------------------------------------------------------------------------------------------------------------------------------------------------------------------------------------------------------------------------------------------------------------------------------------------------------------------------------------------------------------------------------------------------------------------------------------------------------------------------------------------------------------------------------------------------------------------------------------------------------------------------------------------------------------------------------------------------------------------------------------------------------------------------------------------------------------------------------------------------------------------------------------------------------------------------------------------------------------------------------------------------------------------------------------------------------------------------------------------------------------------------------------------------------------------------------------------------------------------------------------------------------------------------------------------------------------------------------------------------------------------------------------------------------------------------------------------------------------------------------------------------------------------------------------------------------------------------------------------------------------------------------------------------------------------------------------------------------------------------------------------------------------------------------------------------------
sang_nr.wideaedeagus              221114134211141231112241153212111151211113111121134215443111111111111111213221211112222433111131211111122114221111231222212121111111111111111111131221111222322212121111121112121121111111111221231111111122112142221121111111222111????????????????????????????????-----------------------------------------------------------------------------------------------------------------------------------------------------------------------------------------------------------------------------------------------------------------------------------------------------------------------------------------------------------------------------------------------------------------------------------------------------------------------------------------------------------------------------------------------------------------------------------------------------------------------------------------------------------------------------------------------------------------------------------------------------------------------------------------------------------------------------------------------------------------------------------------------------------------------------------------------------------------------------------------------------------------------------------------------------------------------------------------------------------------------------------------------------------------------------------------------------------------------------------------------------------------------------------------------------------------------------------------------------------------------------------------------------------------------------------------------------------------------------------------------------------------------------------------------------------------------------------------------------------------------------------------------------------------------------------------------------------------------------------------------------------------------------------------------------------------------------------------------------------------------------------------------------------------------------------------------------------------------------------------------------------------------------------------------------------------------------------------------------------------------------------------------------------------------------------------------------------------------------------------------------------------------------------------------------------------------------------------------------------------------------------------------------------------------------------------------------------------------------------------------------------------------------------------------------------------------------------------------------------------------------------------------------------------------------------------------------------------
Phel_aduncus                      111114121211111231112221143212111151111111111111134111243211111211111111213211211112222111113111111212113111111221121212212121111211111111111221131121111131322212121111121111122131111111121221251111111122112351221152224211211111????????????????????????????????-----------------------------------------------------------------------------------------------------------------------------------------------------------------------------------------------------------------------------------------------------------------------------------------------------------------------------------------------------------------------------------------------------------------------------------------------------------------------------------------------------------------------------------------------------------------------------------------------------------------------------------------------------------------------------------------------------------------------------------------------------------------------------------------------------------------------------------------------------------------------------------------------------------------------------------------------------------------------------------------------------------------------------------------------------------------------------------------------------------------------------------------------------------------------------------------------------------------------------------------------------------------------------------------------------------------------------------------------------------------------------------------------------------------------------------------------------------------------------------------------------------------------------------------------------------------------------------------------------------------------------------------------------------------------------------------------------------------------------------------------------------------------------------------------------------------------------------------------------------------------------------------------------------------------------------------------------------------------------------------------------------------------------------------------------------------------------------------------------------------------------------------------------------------------------------------------------------------------------------------------------------------------------------------------------------------------------------------------------------------------------------------------------------------------------------------------------------------------------------------------------------------------------------------------------------------------------------------------------------------------------------------------------------------------------------------------------------------
Phel_aduncus_B                    111114121211111231112?21121211111151111111111111134111143111111211111111212211211112222111213113111311113111111221121212212121111211111111211???????????????????????????????????????????????????????????????????????????????????????????????????????????????????????-----------------------------------------------------------------------------------------------------------------------------------------------------------------------------------------------------------------------------------------------------------------------------------------------------------------------------------------------------------------------------------------------------------------------------------------------------------------------------------------------------------------------------------------------------------------------------------------------------------------------------------------------------------------------------------------------------------------------------------------------------------------------------------------------------------------------------------------------------------------------------------------------------------------------------------------------------------------------------------------------------------------------------------------------------------------------------------------------------------------------------------------------------------------------------------------------------------------------------------------------------------------------------------------------------------------------------------------------------------------------------------------------------------------------------------------------------------------------------------------------------------------------------------------------------------------------------------------------------------------------------------------------------------------------------------------------------------------------------------------------------------------------------------------------------------------------------------------------------------------------------------------------------------------------------------------------------------------------------------------------------------------------------------------------------------------------------------------------------------------------------------------------------------------------------------------------------------------------------------------------------------------------------------------------------------------------------------------------------------------------------------------------------------------------------------------------------------------------------------------------------------------------------------------------------------------------------------------------------------------------------------------------------------------------------------------------------------------
Phel_affinis                      111122122211111331112354243212111351111211111111134111243111111111111111113221221111222122111111111111112111111221121142212121111111111111111111131121111121322211121111121111121141111112111241211?11111113112111121321121111321111????????????????????????????????-----------------------------------------------------------------------------------------------------------------------------------------------------------------------------------------------------------------------------------------------------------------------------------------------------------------------------------------------------------------------------------------------------------------------------------------------------------------------------------------------------------------------------------------------------------------------------------------------------------------------------------------------------------------------------------------------------------------------------------------------------------------------------------------------------------------------------------------------------------------------------------------------------------------------------------------------------------------------------------------------------------------------------------------------------------------------------------------------------------------------------------------------------------------------------------------------------------------------------------------------------------------------------------------------------------------------------------------------------------------------------------------------------------------------------------------------------------------------------------------------------------------------------------------------------------------------------------------------------------------------------------------------------------------------------------------------------------------------------------------------------------------------------------------------------------------------------------------------------------------------------------------------------------------------------------------------------------------------------------------------------------------------------------------------------------------------------------------------------------------------------------------------------------------------------------------------------------------------------------------------------------------------------------------------------------------------------------------------------------------------------------------------------------------------------------------------------------------------------------------------------------------------------------------------------------------------------------------------------------------------------------------------------------------------------------------------------------------
Phel_AKT_SanLorenzo_sp21          1112243234211213211123541232111413511112111111111111112111111111111111112122112211112221221111212111111121111212211311321121211112111112111111111312212211313322111211111111111211421111111211212111111111?2122351121162224211111111????????????????????????????????-----------------------------------------------------------------------------------------------------------------------------------------------------------------------------------------------------------------------------------------------------------------------------------------------------------------------------------------------------------------------------------------------------------------------------------------------------------------------------------------------------------------------------------------------------------------------------------------------------------------------------------------------------------------------------------------------------------------------------------------------------------------------------------------------------------------------------------------------------------------------------------------------------------------------------------------------------------------------------------------------------------------------------------------------------------------------------------------------------------------------------------------------------------------------------------------------------------------------------------------------------------------------------------------------------------------------------------------------------------------------------------------------------------------------------------------------------------------------------------------------------------------------------------------------------------------------------------------------------------------------------------------------------------------------------------------------------------------------------------------------------------------------------------------------------------------------------------------------------------------------------------------------------------------------------------------------------------------------------------------------------------------------------------------------------------------------------------------------------------------------------------------------------------------------------------------------------------------------------------------------------------------------------------------------------------------------------------------------------------------------------------------------------------------------------------------------------------------------------------------------------------------------------------------------------------------------------------------------------------------------------------------------------------------------------------------------------------------
Phel_AKT_Yasuni_sp10              111114121211111231112221143212111333111112111111134211143111111211111111213211221111121111111113111111113111111221131222212121111111112111211???????????????????????????????????????????????????????????????????????????????????????????????????????????????????????caaggaaggcagcaggcgcgcaaattacccactcccggcacggggaggtagtgacgaaaaat-aacgatacggg-actcatcc-gaggccccgtaatcggaatgagtacactttaaatcctttaacgaggatcaattggagggcaagtctggtgccagcagccgcggtaattccagctccaata-gcgtatattaaa-gttgttgcggttaaaaagctcgtag-tcgaatctgtgtcgtgcgccgccggttcatcgctcgcggtgtcaa-ctggcgtg-tcgcaggacgtcctgcc--ggtgga------------cttagc--c----------------------------------------------------------gcgt-cgtcgtctcgcgcggcgt--------------------------------------------cg-----------------------------tggcggtccaac---ttc-aaca-atcccaccgcggtgctcttcgctgagtgtcgaggtgggccggcacgtttactttgaacaaattagagtgcttaaagcaggcta-aaatttcgcctgaatactgtgtgcatggaataatggaataggacctcggttctattttgttagttttcggagccccgaggtaatgattaataggaacggatgggggcattcgtattgcgacgttagaggtgaaattcttggatcgtcgcaagacggacttaagcgaaagcatttgccaaaaacgctttcattgatcaagaacgaaagttagaggttcgaaggcgatcagataccgccctagttctaaccataaacgatg-ccagctag--cgatccgccga-cgttcctccgatgac-tcggcgggcagcttccgggaaaccaaagctttt-gggttccgggggaagt---------------------------------------------------------------------------------------------------------------------------------------------------------------------------------------------------------------------------------------------------------------------------------------------------------------------------------------------------------------------------------------------------------------------------------------------------------------------------------------------------------------------------------------------------------------------------------------------------------------------------------------------------------------------------------------------------------------------------------------------------------------------------------------------------------------------------------------------------------------------------------------------------------------------------------------------------------------------------------------------------------------------------------tcatcatatatttactgtcggcatagatgttgatacacgagcttatttcacctcggctactataattattgccgttcctacaggaattaaaatttttaggtgactcgcaaccttacatggtacacagctcagttattcccccactcttttatgagcattaggatttgtatttctatttacagtaggaggattaaccggagttattctcgccaactcctcaattgatatcattctacatgatacttattatgtagtagcccacttccattatgtactgtctatgggagcagtatttgctattataggaggattaatccaatgatacccattattcactggattatctataaatcaaaaa---cttcttaaaattcaattcttcattatatttattggagtaaatttaacatttttcccccaacatttcttaggactaagaggtatacctcgacgatattcagactaccctgattcattcacaccatgaaacattgtttcatctattggatcatcaatctcaatagtagcaattatcctattaatttatattatatgagaaagaatgtcattaaatcgaaaggtgctaataacatcacacatacctacatctattgaatgattacaagcaacaccacctagagaacatagatactcagaactccctaagctttcagggttc
Phel_AKT_Yasuni_sp17              111112121211111221112221123211111251111111111111114111243111111211111111212211111112222111113113111111113111111221121212212121111211111111111231131221111131332212121111121111122132111111122221251141111122112151121121114211211111????????????????????????????????-----------------------------------------------------------------------------------------------------------------------------------------------------------------------------------------------------------------------------------------------------------------------------------------------------------------------------------------------------------------------------------------------------------------------------------------------------------------------------------------------------------------------------------------------------------------------------------------------------------------------------------------------------------------------------------------------------------------------------------------------------------------------------------------------------------------------------------------------------------------------------------------------------------------------------------------------------------------------------------------------------------------------------------------------------------------------------------------------------------------------------------------------------------------------------------------------------------------------------------------------------------------------------------------------------------------------------------------------------------------------------------------------------------------------------------------------------------------------------------------------------------------------------------------------------------------------------------------------------------------------------------------------------------------------------------------------------------------------------------------------------------------------------------------------------------------------------------------------------------------------------------------------------------------------------------------------------------------------------------------------------------------------------------------------------------------------------------------------------------------------------------------------------------------------------------------------------------------------------------------------------------------------------------------------------------------------------------------------------------------------------------------------------------------------------------------------------------------------------------------------------------------------------------------------------------------------------------------------------------------------------------------------------------------------------------------------------------------
Phel_AKT_Yasuni_sp18              111114121111111231112354143212111151111111111111134111443111111211111111212211111112222111111111111111113111221111131212212121111211111111111221131221111132322212121111121111122142111111121221251141111122112251221121114211213111????????????????????????????????caaggaaggcagcaggcgcgcaaattacccactcccggcacggggaggtagtgacgaaaaat-aacgatacggg-actcatcc-gaggccccgtaatcggaatgagtacactttaaatcctttaacgaggatcaattggagggcaagtctggtgccagcagccgcggtaattccagctccaata-gcgtatattaaa-gttgttgcggttaaaaagctcgtag-tcgaatctgtgtcgtgcgccgccggttcatcgctcgcggtgtcaa-ctggcgtg-tcgcaggacgtcctgcc--ggtgga------------cttagc--c----------------------------------------------------------gcgt-cgtcgtctcgcgcggcgt--------------------------------------------cg-----------------------------tggcggtccaac---ttc-aaca-atcccaccgcggtgctcttcgctgagtgtcgaggtgggccggcacgtttactttgaacaaattagagtgcttaaagcaggcta-aaatttcgcctgaatactgtgtgcatggaataatggaataggacctcggttctattttgttagttttcggaaccccgaggtaatgattaataggaacggatgggggcattcgtattgcgacgttagaggtgaaattcttggatcgtcgcaagacggacttaagcgaaagcatttgccaaaaacgctttcattgatcaagaacgaaagttagaggttcgaaggcgatcagataccgccctagttctaaccataaacgatg-ccagctag--cgatccgccga-cgttcctccgatgac-tcggcgggcagcttccgggaaaccaaagctttt--ggttccgggggaagt---------------------------------------------------------------------------------------------------------------------------------------------------------------------------------------------------------------------------------------------------------------------------------------------------------------------------------------------------------------------------------------------------------------------------------------------------------------------------------------------------------------------------------------------------------------------------------------------------------------------------------------------------------------------------------------------------------------------------------------------------------------------------------------------------------------------------------------------------------------------------------------------------------------------------------------------------------------------------------------------------------------------------------ccaccatatattcactgtaggaatagacgtagatacacgagcctatttcacttcagcaacaatgattattgctgttcccacaggaattaaaattttcaggtgattggcaactttacatggaacacaattaaggtattcacccacccttttatgagctctaggatttgtattccttttcacagtagggggattaacaggagttattctagctaattcatctatcgacattgttcttcatgacacatactatgtagtagcccatttccattacgttctatctataggagcagtatttgctattataggtggtattattcaatgatacccattattcacaggtttaacaataaatcaaaag---ctccttaaaattcaattcttcattatatttgtgggagttaacctaacatttttcccacaacatttccttggtctaagaggtataccccgacgatactctgattatccggattcattcacaccatgaaatgtaatttcatcaattgggtcatcaatttcaactttagggattatcctactaatttatattttatgggaaagaatactattaaaccgtaaaagcctaattacatcccatataccctcatccattgaatgattacaaactactccacccagagaacacagatactcagaattacctaagctttctaggttc
Phel_AKT_Yasuni_sp28              111114121211111331112221143212111151111211111111134111143111111211111111213211211111222112111113111111112111111111121232212122111111111111211221131221111131222211121111121111111141111111111112111111111123112312121152312111211111????????????????????????????????-----------------------------------------------------------------------------------------------------------------------------------------------------------------------------------------------------------------------------------------------------------------------------------------------------------------------------------------------------------------------------------------------------------------------------------------------------------------------------------------------------------------------------------------------------------------------------------------------------------------------------------------------------------------------------------------------------------------------------------------------------------------------------------------------------------------------------------------------------------------------------------------------------------------------------------------------------------------------------------------------------------------------------------------------------------------------------------------------------------------------------------------------------------------------------------------------------------------------------------------------------------------------------------------------------------------------------------------------------------------------------------------------------------------------------------------------------------------------------------------------------------------------------------------------------------------------------------------------------------------------------------------------------------------------------------------------------------------------------------------------------------------------------------------------------------------------------------------------------------------------------------------------------------------------------------------------------------------------------------------------------------------------------------------------------------------------------------------------------------------------------------------------------------------------------------------------------------------------------------------------------------------------------------------------------------------------------------------------------------------------------------------------------------------------------------------------------------------------------------------------------------------------------------------------------------------------------------------------------------------------------------------------------------------------------------------------------------------
Phel_AKT_Yasuni_sp32              111114121211141231112223123211111151111111111111134111243211112211111111213211211112222111111113111111113111221221121212212221111211111111111221131121111132332211121111121111122142111111121221251121111122112151221121114211211111????????????????????????????????-----------------------------------------------------------------------------------------------------------------------------------------------------------------------------------------------------------------------------------------------------------------------------------------------------------------------------------------------------------------------------------------------------------------------------------------------------------------------------------------------------------------------------------------------------------------------------------------------------------------------------------------------------------------------------------------------------------------------------------------------------------------------------------------------------------------------------------------------------------------------------------------------------------------------------------------------------------------------------------------------------------------------------------------------------------------------------------------------------------------------------------------------------------------------------------------------------------------------------------------------------------------------------------------------------------------------------------------------------------------------------------------------------------------------------------------------------------------------------------------------------------------------------------------------------------------------------------------------------------------------------------------------------------------------------------------------------------------------------------------------------------------------------------------------------------------------------------------------------------------------------------------------------------------------------------------------------------------------------------------------------------------------------------------------------------------------------------------------------------------------------------------------------------------------------------------------------------------------------------------------------------------------------------------------------------------------------------------------------------------------------------------------------------------------------------------------------------------------------------------------------------------------------------------------------------------------------------------------------------------------------------------------------------------------------------------------------------------
Phel_AKT_Yasuni_sp6               11111212121111133111222114321211135111111211111113421145311111121111111121321122111222211111311311111111311122122123122221212?1?1111111111111???????????????????????????????????????????????????????????????????????????????????????????????????????????????????????-----------------------------------------------------------------------------------------------------------------------------------------------------------------------------------------------------------------------------------------------------------------------------------------------------------------------------------------------------------------------------------------------------------------------------------------------------------------------------------------------------------------------------------------------------------------------------------------------------------------------------------------------------------------------------------------------------------------------------------------------------------------------------------------------------------------------------------------------------------------------------------------------------------------------------------------------------------------------------------------------------------------------------------------------------------------------------------------------------------------------------------------------------------------------------------------------------------------------------------------------------------------------------------------------------------------------------------------------------------------------------------------------------------------------------------------------------------------------------------------------------------------------------------------------------------------------------------------------------------------------------------------------------------------------------------------------------------------------------------------------------------------------------------------------------------------------------------------------------------------------------------------------------------------------------------------------------------------------------------------------------------------------------------------------------------------------------------------------------------------------------------------------------------------------------------------------------------------------------------------------------------------------------------------------------------------------------------------------------------------------------------------------------------------------------------------------------------------------------------------------------------------------------------------------------------------------------------------------------------------------------------------------------------------------------------------------------------------
Phel_AKT_YasuniGen3sp3            11111212421111123111235414321211135111111121111113421124321111121111111121321112111212112211?113111?1111?1111212212312222122211111111111111111111312211111?1332212121111121111122121111111112221211111111122112351221121123111211111????????????????????????????????caaggaaggcagcaggcgcgcaaattacccactcccggcacggggaggtagtgacgaaaaat-aacgatacggg-actcatcc-gaggccccgtaatcggaatgagtacactttaaatcctttaacgaggatcaattggagggcaagtctggtgccagcagccgcggtaattccagctccaata-gcgtatattaaa-gttgttgcggttaaaaagctcgtag-tcgaatctgtgtcgtgcgccgccggttcatcgctcgcggtgtcaa-ctggcgtgctcgcaggacgtcctgcc--ggtgga------------cttagc--c----------------------------------------------------------gcgctcgtcgtctcgcgcggcgt--------------------------------------------cg-----------------------------cggcggtccaac---ttc-aaca-atcccaccgcggtgctctttgctgagtgtcgaggtgggccggcacgtttactttgaacaaattagagtgcttaaagcaggcta-aaatttcgcctgaatactgtgtgcatggaataatggaataggacctcggttctattttgttagttttcggaaccccgaggtaatgattaataggaacggatgggggcattcgtattgcgacgttagaggtgaaattcttggatcgtcgcaagacggacttaagcgaaagcatttgccaaaaacgctttcattgatcaagaacgaaagttagaggttcgaaggcgatcagataccgccctagttctaaccataaacgatg-ccagctag--cgatccgccga-cgttcctccgatgac-tcggcgggcagcttccgggaaaccaaagctttt-gggttccgggggaagtaaaccgttc-ggggt-aacc-gagaa--ccgaaagttggaaaggagagattcaccgcgactcgac--gcgtcggcg--agtgcg-cgtacggacgt------cgcgtcg---acttc----ggtcggcgt-------------------------------------------------------------------gcgccgcacgcg-tgccgtt--cg-gacgtgcgatcgcgtgcacttctctcctagtagg-acgtc-------------gcgacccgtcgggtgccggtctacga---tcgacggt------------ggagtccgcg---------------------aaaa----cgatt-----cttcgttctcgcgaaccc------gtcgc----------atccggccggctcgctcgacggtagaaca--tgaggggcgcggggccgcgac--c--agttc--gcgtccg-acccgtcgcaagcgt------gctctc--------------------------ggt-aat-tcggtgcac--tcggagtcctc-gtg-----------------------------tctccggtcccggatccgggcta-ctgttcgcgacggc-gttctcggacagactccgtatacacgcccgtcagcgacgctattgctttgggtactttcaggacccgtcttgaaacacggaccaaggagtctagcatgaacgcgagtcttagggactcttcaaa---------tttaaagaactaaac--c-ttgaggcgcaatgaaagtgaagatc-cgcctt---gcgcgcsatctagggaatac-gggtgccacsgcccttaaaag--------ccgacg-----------------ccctgcattcccggggcgtctcg----atctcatcgcgagat---------------------------g------------------------acaccatatattcacagtaggtatagatgtagatacacgagcatacttcacctccgccacaataattattgctgttcctacaggaattaaaattttcagatgattggctactctgcatggaacccaattaagatattcccccactctattatgagccttagggtttgtattccttttcacagtcggtggcttaacaggagttatcctagcaaactcatcaattgatattgttttacatgatacatactatgtagtagcccatttccattatgtcttatccataggagctgtattcgctattataggaggattagtacaatgatattccttgtttacagggttaacaataaatcaaaag---cttcttaaaatccaattcttcgttatatttacaggagtaaacctaacttttttccctcaacacttcctaggattaagaggaatacctcgacgatattcagactatcctgactcattcacaccgtgaaatgtgatttcctcaattgggtcatctatttcaatagtagctattattcttctaatttatattatatgagaaagaatatcactaaatcgaaaggccctaataacttcccatataccttcatctattgaatgattacaagctactccccctagagaacacagatactcagaacttcctaaactatcaagattc
Phel_AKTC1                        1111241311111121311111211231121413521112111111111341116431111111111111112122212212112221121131112113111121121111112312322121111111111111112111111311211122312222111211111211121211321111111112212111111121222121122211524211112211111221121122112111122121112221????-----------------------------------------------------------------------------------------------------------------------------------------------------------------------------------------------------------------------------------------------------------------------------------------------------------------------------------------------------------------------------------------------------------------------------------------------------------------------------------------------------------------------------------------------------------------------------------------------------------------------------------------------------------------------------------------------------------------------------------------------------------------------------------------------------------------------------------------------------------------------------------------------------------------------------------------------------------------------------------------------------------------------------------------------------------------------------------------------------------------------------------------------------------------------------------------------------------------------------------------------------------------------------------------------------------------------------------------------------------------------------------------------------------------------------------------------------------------------------------------------------------------------------------------------------------------------------------------------------------------------------------------------------------------------------------------------------------------------------------------------------------------------------------------------------------------------------------------------------------------------------------------------------------------------------------------------------------------------------------------------------------------------------------------------------------------------------------------------------------------------------------------------------------------------------------------------------------------------------------------------------------------------------------------------------------------------------------------------------------------------------------------------------------------------------------------------------------------------------------------------------------------------------------------------------------------------------------------------------------------------------------------------------------------------------------------------------------------
Phel_alticola                     1111241223111113??11????????12111151111211111111134111243111112?11111111????????1???222122??111111111?112111111111131?2221211????111???????1????????????????????????????????????????????????????????????????????????????????????????????????????????????????????????-----------------------------------------------------------------------------------------------------------------------------------------------------------------------------------------------------------------------------------------------------------------------------------------------------------------------------------------------------------------------------------------------------------------------------------------------------------------------------------------------------------------------------------------------------------------------------------------------------------------------------------------------------------------------------------------------------------------------------------------------------------------------------------------------------------------------------------------------------------------------------------------------------------------------------------------------------------------------------------------------------------------------------------------------------------------------------------------------------------------------------------------------------------------------------------------------------------------------------------------------------------------------------------------------------------------------------------------------------------------------------------------------------------------------------------------------------------------------------------------------------------------------------------------------------------------------------------------------------------------------------------------------------------------------------------------------------------------------------------------------------------------------------------------------------------------------------------------------------------------------------------------------------------------------------------------------------------------------------------------------------------------------------------------------------------------------------------------------------------------------------------------------------------------------------------------------------------------------------------------------------------------------------------------------------------------------------------------------------------------------------------------------------------------------------------------------------------------------------------------------------------------------------------------------------------------------------------------------------------------------------------------------------------------------------------------------------------------
Phel_amplistrius                  11112412211111132?11????????121?1151111211111111114111443111111??1111111????????????2??1111?111111?11111111?11???1121???21?12?1?1????111?1211???????????????????????????????????????????????????????????????????????????????????????????????????????????????????????-----------------------------------------------------------------------------------------------------------------------------------------------------------------------------------------------------------------------------------------------------------------------------------------------------------------------------------------------------------------------------------------------------------------------------------------------------------------------------------------------------------------------------------------------------------------------------------------------------------------------------------------------------------------------------------------------------------------------------------------------------------------------------------------------------------------------------------------------------------------------------------------------------------------------------------------------------------------------------------------------------------------------------------------------------------------------------------------------------------------------------------------------------------------------------------------------------------------------------------------------------------------------------------------------------------------------------------------------------------------------------------------------------------------------------------------------------------------------------------------------------------------------------------------------------------------------------------------------------------------------------------------------------------------------------------------------------------------------------------------------------------------------------------------------------------------------------------------------------------------------------------------------------------------------------------------------------------------------------------------------------------------------------------------------------------------------------------------------------------------------------------------------------------------------------------------------------------------------------------------------------------------------------------------------------------------------------------------------------------------------------------------------------------------------------------------------------------------------------------------------------------------------------------------------------------------------------------------------------------------------------------------------------------------------------------------------------------------
Phel_Atta_Brazil                  11112412121111132111222122321211135111121111111113411144321111221111111121321112111112211211311111131111211111111112113221212?1?1111112111211231131121121132222211121111121112122142111111121121251111111122112151221262414211213111????????????????????????????????ccaggaaggcagcaggcgcgcaaattacccactcccggcacggggaggtagtgacgaaaaat-aacgatacggg-actcatcc-gaggccccgtaatcggaatgagtacactttaaatcctttaacgaggatcaattggagggcaagtctggtgccagcagccgcggtaattccagctccaata-gcgtatattaaa-gttgttgcggttaaaaagctcgtag-tcgaatctgtgtcgtgcgccgccggttcatcgctcgcggtgtcaa-ctggcgtg-tcgcaggacgtcctgcc--ggtgga------------cttagc--c----------------------------------------------------------gcgt-cgtcgtctcgcgcggcgt--------------------------------------------cg-----------------------------cggcggtccaac---ttc-aaca-atcccaccgcggtgctcttcgctgagtgtcgaggtgggccggcacgtttactttgaacaaattagagtgcttaaagcaggcta-aaatttcgcctgaatactgtgtgcatggaataatggaataggacctcggttctattttgttagttttcggaaccccgaggtaatgattaataggaacggatgggggcattcgtattgcgacgttagaggtgaaattcttggatcgtcgcaagacggacttaagcgaaagcatttgccaaaaacgttttcattgatcaagaacgaaagttagaggttcgaaggcgatcagataccgccctagttctaaccataaacgatg-ccagctag--cgatccgccga-cgttcctccgatgac-tcggcgggcagcttccgggaaaccaaagctttt-gggttccgggggaagt---------------------------------------------------------------------------------------------------------------------------------------------------------------------------------------------------------------------------------------------------------------------------------------------------------------------------------------------------------------------------------------------------------------------------------------------------------------------------------------------------------------------------------------------------------------------------------------------------------------------------------------------------------------------------------------------------------------------------------------------------------------------------------------------------------------------------------------------------------------------------------------------------------------------------------------------------------------------------------------------------------------------------------ccaccatatattcactgtaggaatagacattgacacacgggcctatttcacatcagctacaataattattgctgtacccactggtattaaaattttcaggtgattagcaacattacatggaacccaattaaggtattctcccacccttctatgagccttaggatttgtgtttcttttcaccgtagggggtctaacaggagttattttagccaattcttccctcgacattgtactacatgacacttattatgtagtagcccacttccattatgtgctatctatgggagcagtatttgctattataggaggcctaattcaatgataccctctattcacaggactttccataaatcaaaaa---ctattaaaaattcaatttcttgtaatatttattggagtaaacctaacattcttccctcagcactttctaggattaagaggaataccccgacgttattcagattatcctgactcgttcacaccatgaaatgtaatttcctcgattgggtcgtctatctcattaatagcaactatcatactaatttatattgtatgagaaagaataacattaaatcgtaaggccctagtaaccacccatatatctacatctattgagtgattacaagcttcccctcctagggagcacagatactcagaactccctaaactttcgggattc
Phel_Atta_Peru                    1111221212111113211122211232121113511112111111111341114432111111111111112132112211111221122131111113111121111111111211{12}22121211111111121112112211312211111322222121211111211111221421111111111212511111111?2112351221152424111222111????????????????????????????????caaggaaggcagcaggcgcgcaaattacccactcccggcacggggaggtagtgacgaaaaat-aacgatacggg-actcatcc-gaggccccgtaatcggaatgagtacactttaaatcctttaacgaggatcaattggagggcaagtctggtgccagcagccgcggtaattccagctccaata-gcgtatattaaa-gttgttgcggttaaaaagctcgtag-tcgaatctgtgtcgtgcgccgccggttcatcgctcgcggtgtcaa-ctggcgtg-tcgcaggacgtcctgcc--ggtgga------------cttagc--c----------------------------------------------------------gcgt-cgtcgtctcgcgcggcgt--------------------------------------------cg-----------------------------cggcggtccaac---ttc-aaca-atcccaccgcggtgctcttcgctgagtgtcgaggtgggccggcacgtttactttgaacaaattagagtgcttaaagcaggcta-aaatttcgcctgaatactgtgtgcatggaataatggaataggacctcggttctattttgttagttttcggaaccccgaggtaatgattaataggaacggatgggggcattcgtattgcgacgttagaggtgaaattcttggatcgtcgcaagacggacttaagcgaaagcatttgccaaaaacgttttcattgatcaagaacgaaagttagaggttcgaaggcgatcagataccgccctagttctaaccataaacgatg-ccagctag--cgatccgccga-cgttcctccgatgac-tcggcgggcagcttccgggaaaccaaagctttt-gggttccgggggaagt---------------------------------------------------------------------------------------------------------------------------------------------------------------------------------------------------------------------------------------------------------------------------------------------------------------------------------------------------------------------------------------------------------------------------------------------------------------------------------------------------------------------------------------------------------------------------------------------------------------------------------------------------------------------------------------------------------------------------------------------------------------------------------------------------------------------------------------------------------------------------------------------------------------------------------------------------------------------------------------------------------------------------------ccatcatatattcactgtgggaatagatattgatactcgagcttactttacatccgctacaataattattgcagtacccactggaatcaaaatttttagatgactagccactttacatggaacacagctaagatattcccctactttattatgagcattaggattcgtgttccttttcacagtagggggcttaacaggagttatcctggccaattcctccattgatattattttacatgacacttactatgtagtagcccattttcattatgttttatccataggagcagtctttgctattataggaggattaattcaatgatatcccctattaacaggacttaccataaaccaaaaa---ctcctaaagattcagtttcttgtaatattcattggagtaaacttaacattctttccacaacacttcttaggacttagaggaatacctcgacgatactcagattaccctgactcatttacaccatgaaatgtgatttcatctattggatcctcaatttcactgatagcaactattatgcttatttacatcatatgggaaagaataacactaaaccgtaaaactctagtaactactcacatatctacatctattgaatgactacaagcctatcctcctagagagcacagatactcagaacttcccaagctatcgggattc
Phel_Bahia1b                      1111141212111212??112221123212111351111212211111134111243211111?11111111?????????????2211111111111111?11111???1??12212?2????????1?11111111??????????????????????????????????????????????????????????????????????????????????????????????????????????????????????????-----------------------------------------------------------------------------------------------------------------------------------------------------------------------------------------------------------------------------------------------------------------------------------------------------------------------------------------------------------------------------------------------------------------------------------------------------------------------------------------------------------------------------------------------------------------------------------------------------------------------------------------------------------------------------------------------------------------------------------------------------------------------------------------------------------------------------------------------------------------------------------------------------------------------------------------------------------------------------------------------------------------------------------------------------------------------------------------------------------------------------------------------------------------------------------------------------------------------------------------------------------------------------------------------------------------------------------------------------------------------------------------------------------------------------------------------------------------------------------------------------------------------------------------------------------------------------------------------------------------------------------------------------------------------------------------------------------------------------------------------------------------------------------------------------------------------------------------------------------------------------------------------------------------------------------------------------------------------------------------------------------------------------------------------------------------------------------------------------------------------------------------------------------------------------------------------------------------------------------------------------------------------------------------------------------------------------------------------------------------------------------------------------------------------------------------------------------------------------------------------------------------------------------------------------------------------------------------------------------------------------------------------------------------------------------------------------------------
Phel_balzanii                     11111412341114123?111???????11111351111211111111114111353211111?11111111???????????2???11211311111111?1131121112211212?2212122111111111111?11231131121121132332212121111121111122141111111121221251111111123212351211162214211212111????????????????????????????????-----------------------------------------------------------------------------------------------------------------------------------------------------------------------------------------------------------------------------------------------------------------------------------------------------------------------------------------------------------------------------------------------------------------------------------------------------------------------------------------------------------------------------------------------------------------------------------------------------------------------------------------------------------------------------------------------------------------------------------------------------------------------------------------------------------------------------------------------------------------------------------------------------------------------------------------------------------------------------------------------------------------------------------------------------------------------------------------------------------------------------------------------------------------------------------------------------------------------------------------------------------------------------------------------------------------------------------------------------------------------------------------------------------------------------------------------------------------------------------------------------------------------------------------------------------------------------------------------------------------------------------------------------------------------------------------------------------------------------------------------------------------------------------------------------------------------------------------------------------------------------------------------------------------------------------------------------------------------------------------------------------------------------------------------------------------------------------------------------------------------------------------------------------------------------------------------------------------------------------------------------------------------------------------------------------------------------------------------------------------------------------------------------------------------------------------------------------------------------------------------------------------------------------------------------------------------------------------------------------------------------------------------------------------------------------------------------------------
Phel_Bigwilliamsi                 111114121111111231112354143212111152111111111111134111243211111111111111213211221112222111111113111111112111221221121212212121111211111111111221131111111132332212121111121111121131111111111141211111111122112352211121114211211111????????????????????????????????-----------------------------------------------------------------------------------------------------------------------------------------------------------------------------------------------------------------------------------------------------------------------------------------------------------------------------------------------------------------------------------------------------------------------------------------------------------------------------------------------------------------------------------------------------------------------------------------------------------------------------------------------------------------------------------------------------------------------------------------------------------------------------------------------------------------------------------------------------------------------------------------------------------------------------------------------------------------------------------------------------------------------------------------------------------------------------------------------------------------------------------------------------------------------------------------------------------------------------------------------------------------------------------------------------------------------------------------------------------------------------------------------------------------------------------------------------------------------------------------------------------------------------------------------------------------------------------------------------------------------------------------------------------------------------------------------------------------------------------------------------------------------------------------------------------------------------------------------------------------------------------------------------------------------------------------------------------------------------------------------------------------------------------------------------------------------------------------------------------------------------------------------------------------------------------------------------------------------------------------------------------------------------------------------------------------------------------------------------------------------------------------------------------------------------------------------------------------------------------------------------------------------------------------------------------------------------------------------------------------------------------------------------------------------------------------------------------------
Phel_bipulvinatus                 1111241222111112??1?????????12111151111211111111133111143111112??1111111???????????????11???111?11?11?1111??????????????21?12???????????????????????????????????????????????????????????????????????????????????????????????????????????????????????????????????????-----------------------------------------------------------------------------------------------------------------------------------------------------------------------------------------------------------------------------------------------------------------------------------------------------------------------------------------------------------------------------------------------------------------------------------------------------------------------------------------------------------------------------------------------------------------------------------------------------------------------------------------------------------------------------------------------------------------------------------------------------------------------------------------------------------------------------------------------------------------------------------------------------------------------------------------------------------------------------------------------------------------------------------------------------------------------------------------------------------------------------------------------------------------------------------------------------------------------------------------------------------------------------------------------------------------------------------------------------------------------------------------------------------------------------------------------------------------------------------------------------------------------------------------------------------------------------------------------------------------------------------------------------------------------------------------------------------------------------------------------------------------------------------------------------------------------------------------------------------------------------------------------------------------------------------------------------------------------------------------------------------------------------------------------------------------------------------------------------------------------------------------------------------------------------------------------------------------------------------------------------------------------------------------------------------------------------------------------------------------------------------------------------------------------------------------------------------------------------------------------------------------------------------------------------------------------------------------------------------------------------------------------------------------------------------------------------------------
Phel_Bolivia1                     111121121111111221112221123212111151111111111111134111453111111111111111212211211112122122111111111111113111111221141222212122111111111111111221131221111131322212121111121111121121111111111231211111111122112111121252311111221111????????????????????????????????-----------------------------------------------------------------------------------------------------------------------------------------------------------------------------------------------------------------------------------------------------------------------------------------------------------------------------------------------------------------------------------------------------------------------------------------------------------------------------------------------------------------------------------------------------------------------------------------------------------------------------------------------------------------------------------------------------------------------------------------------------------------------------------------------------------------------------------------------------------------------------------------------------------------------------------------------------------------------------------------------------------------------------------------------------------------------------------------------------------------------------------------------------------------------------------------------------------------------------------------------------------------------------------------------------------------------------------------------------------------------------------------------------------------------------------------------------------------------------------------------------------------------------------------------------------------------------------------------------------------------------------------------------------------------------------------------------------------------------------------------------------------------------------------------------------------------------------------------------------------------------------------------------------------------------------------------------------------------------------------------------------------------------------------------------------------------------------------------------------------------------------------------------------------------------------------------------------------------------------------------------------------------------------------------------------------------------------------------------------------------------------------------------------------------------------------------------------------------------------------------------------------------------------------------------------------------------------------------------------------------------------------------------------------------------------------------------------------
Phel_Bolivia2                     111114122311141231112354123211111151111111111111134111653211111211111111212221221111222122111111211111112111111111231?22212122111111111111211221131221111121222212121111121111122121111111111231211111111122112331321152311111211111????????????????????????????????-----------------------------------------------------------------------------------------------------------------------------------------------------------------------------------------------------------------------------------------------------------------------------------------------------------------------------------------------------------------------------------------------------------------------------------------------------------------------------------------------------------------------------------------------------------------------------------------------------------------------------------------------------------------------------------------------------------------------------------------------------------------------------------------------------------------------------------------------------------------------------------------------------------------------------------------------------------------------------------------------------------------------------------------------------------------------------------------------------------------------------------------------------------------------------------------------------------------------------------------------------------------------------------------------------------------------------------------------------------------------------------------------------------------------------------------------------------------------------------------------------------------------------------------------------------------------------------------------------------------------------------------------------------------------------------------------------------------------------------------------------------------------------------------------------------------------------------------------------------------------------------------------------------------------------------------------------------------------------------------------------------------------------------------------------------------------------------------------------------------------------------------------------------------------------------------------------------------------------------------------------------------------------------------------------------------------------------------------------------------------------------------------------------------------------------------------------------------------------------------------------------------------------------------------------------------------------------------------------------------------------------------------------------------------------------------------------------------
Phel_Bolivia4                     111122121311111231112223123212111152111111111111113111143111111111111111213211211111122122111111111112113111111111141222212121111211111111211221131221111121222212121111121111121141111111121231211111111123112112221252313111221111????????????????????????????????-----------------------------------------------------------------------------------------------------------------------------------------------------------------------------------------------------------------------------------------------------------------------------------------------------------------------------------------------------------------------------------------------------------------------------------------------------------------------------------------------------------------------------------------------------------------------------------------------------------------------------------------------------------------------------------------------------------------------------------------------------------------------------------------------------------------------------------------------------------------------------------------------------------------------------------------------------------------------------------------------------------------------------------------------------------------------------------------------------------------------------------------------------------------------------------------------------------------------------------------------------------------------------------------------------------------------------------------------------------------------------------------------------------------------------------------------------------------------------------------------------------------------------------------------------------------------------------------------------------------------------------------------------------------------------------------------------------------------------------------------------------------------------------------------------------------------------------------------------------------------------------------------------------------------------------------------------------------------------------------------------------------------------------------------------------------------------------------------------------------------------------------------------------------------------------------------------------------------------------------------------------------------------------------------------------------------------------------------------------------------------------------------------------------------------------------------------------------------------------------------------------------------------------------------------------------------------------------------------------------------------------------------------------------------------------------------------------------
Phel_Bolivia5                     ?111221212111112311122211232111111521112111111111341112432111112111111112122112211?1222211211111111112112111111111121122212123111111111111111111131121112131432212121111121111121141111111131231211111111123212332321121113111221111????????????????????????????????-----------------------------------------------------------------------------------------------------------------------------------------------------------------------------------------------------------------------------------------------------------------------------------------------------------------------------------------------------------------------------------------------------------------------------------------------------------------------------------------------------------------------------------------------------------------------------------------------------------------------------------------------------------------------------------------------------------------------------------------------------------------------------------------------------------------------------------------------------------------------------------------------------------------------------------------------------------------------------------------------------------------------------------------------------------------------------------------------------------------------------------------------------------------------------------------------------------------------------------------------------------------------------------------------------------------------------------------------------------------------------------------------------------------------------------------------------------------------------------------------------------------------------------------------------------------------------------------------------------------------------------------------------------------------------------------------------------------------------------------------------------------------------------------------------------------------------------------------------------------------------------------------------------------------------------------------------------------------------------------------------------------------------------------------------------------------------------------------------------------------------------------------------------------------------------------------------------------------------------------------------------------------------------------------------------------------------------------------------------------------------------------------------------------------------------------------------------------------------------------------------------------------------------------------------------------------------------------------------------------------------------------------------------------------------------------------------------------
Phel_Bolivia6                     1111221211111112211123541232121113511111112111111342111531111112111111112122112211122121121?111311111?11211111122113122221212?3?1111111111211???????????????????????????????????????????????????????????????????????????????????????????????????????????????????????-----------------------------------------------------------------------------------------------------------------------------------------------------------------------------------------------------------------------------------------------------------------------------------------------------------------------------------------------------------------------------------------------------------------------------------------------------------------------------------------------------------------------------------------------------------------------------------------------------------------------------------------------------------------------------------------------------------------------------------------------------------------------------------------------------------------------------------------------------------------------------------------------------------------------------------------------------------------------------------------------------------------------------------------------------------------------------------------------------------------------------------------------------------------------------------------------------------------------------------------------------------------------------------------------------------------------------------------------------------------------------------------------------------------------------------------------------------------------------------------------------------------------------------------------------------------------------------------------------------------------------------------------------------------------------------------------------------------------------------------------------------------------------------------------------------------------------------------------------------------------------------------------------------------------------------------------------------------------------------------------------------------------------------------------------------------------------------------------------------------------------------------------------------------------------------------------------------------------------------------------------------------------------------------------------------------------------------------------------------------------------------------------------------------------------------------------------------------------------------------------------------------------------------------------------------------------------------------------------------------------------------------------------------------------------------------------------------------
Phel_bolivianus                   1111241221111112??112221?2?211111151111211111111134111243111111211111111????????????122122??111111111?11211?11???1231?2?21?12?????111111?1211???????????????????????????????????????????????????????????????????????????????????????????????????????????????????????-----------------------------------------------------------------------------------------------------------------------------------------------------------------------------------------------------------------------------------------------------------------------------------------------------------------------------------------------------------------------------------------------------------------------------------------------------------------------------------------------------------------------------------------------------------------------------------------------------------------------------------------------------------------------------------------------------------------------------------------------------------------------------------------------------------------------------------------------------------------------------------------------------------------------------------------------------------------------------------------------------------------------------------------------------------------------------------------------------------------------------------------------------------------------------------------------------------------------------------------------------------------------------------------------------------------------------------------------------------------------------------------------------------------------------------------------------------------------------------------------------------------------------------------------------------------------------------------------------------------------------------------------------------------------------------------------------------------------------------------------------------------------------------------------------------------------------------------------------------------------------------------------------------------------------------------------------------------------------------------------------------------------------------------------------------------------------------------------------------------------------------------------------------------------------------------------------------------------------------------------------------------------------------------------------------------------------------------------------------------------------------------------------------------------------------------------------------------------------------------------------------------------------------------------------------------------------------------------------------------------------------------------------------------------------------------------------------------
Phel_bovinus                      111124124131122231112221123212111351111214111121134111643211111?11111111211211221112222122111121211111123111112221131222112121111111111111211111131121111221332212121111221112122142111111121121251111111122212352311121114211221111????????????????????????????????-----------------------------------------------------------------------------------------------------------------------------------------------------------------------------------------------------------------------------------------------------------------------------------------------------------------------------------------------------------------------------------------------------------------------------------------------------------------------------------------------------------------------------------------------------------------------------------------------------------------------------------------------------------------------------------------------------------------------------------------------------------------------------------------------------------------------------------------------------------------------------------------------------------------------------------------------------------------------------------------------------------------------------------------------------------------------------------------------------------------------------------------------------------------------------------------------------------------------------------------------------------------------------------------------------------------------------------------------------------------------------------------------------------------------------------------------------------------------------------------------------------------------------------------------------------------------------------------------------------------------------------------------------------------------------------------------------------------------------------------------------------------------------------------------------------------------------------------------------------------------------------------------------------------------------------------------------------------------------------------------------------------------------------------------------------------------------------------------------------------------------------------------------------------------------------------------------------------------------------------------------------------------------------------------------------------------------------------------------------------------------------------------------------------------------------------------------------------------------------------------------------------------------------------------------------------------------------------------------------------------------------------------------------------------------------------------------------------
Phel_brevis                       1111141223111112311122211432121112511112111111111341111431111112111111112132212111112221211111131111111121111112311212{23}2212121111111111111211221131221111131222212121111111111111141111111111231111111111123112311221152311111211111????????????????????????????????caaggaaggcagcaggcgcgcaaattacccactcccggcacggggaggtagtgacgaaaaat-aacgatacggg-actcatcc-gaggccccgtaatcggaatgagtacactttaaatcctttaacgaggatcaattggagggcaagtctggtgccagcagccgcggtaattccagctccaata-gcgtatattaaa-gttgttgcggttaaaaagctcgtag-tcgaatctgtgtcgtgcgccgccggttcatcgctcgcggtgtcaa-ctggcgtg-tcgcaggacgtcctgcc--ggtgga------------cttagc--c----------------------------------------------------------gcgt-cgtcgtctcgcgcggcgt--------------------------------------------cg-----------------------------tggcggtccaac---ttc-aaca-atcccaccgcggtgctcttcgctgagtgtcgaggtgggccggcacgtttactttgaacaaattagagtgcttaaagcaggcta-aaatttcgcctgaatactgtgtgcatggaataatggaataggacctcggttctattttgttagttttcggaaccccgaggtaatgattaataggaacggatgggggcattcgtattgcgacgttagaggtgaaattcttggatcgtcgcaagacggacttaagcgaaagcatttgccaaaaacgctttcattgatcaagaacgaaagttagaggttcgaaggcgatcagataccgccctagttctaaccataaacgatg-ccagctag--cgatccgccga-cgttcctccgatgac-tcggcgggcagcttccgggaaaccaaagctttt-gggttccgggggaagtaaaccgttcaggggtaaacctgagaaacccgaaagttcgaaaggagagattcaccgcgactcgac--cggtcggcg--agtgcg-cgtacggacgt------cgcgtck---acttc----ggtcggcgt-------------------------------------------------------------------gcgccgcacgcg-tgccgtt--cg-gaccggcgatcgcgtgcacttctctcctagtagg-acgtc-------------gcgacccgtcgggtgtcggtctacga---tcgacggt------------ggagtccgcga--------gacgatcgcctcaaaa----cgatc-------tcgttctcgcgaaccc------gtcgc----------atccggccgactcgctcgacggtagaaca--cgaggggcgcggggccgcgac--t--agttc--gcgtccg-acccgtcgcaagcgt------g--ctc--------------------------ggt-aat-ctggtgcac--tcggagtcctc-gcg-----------------------------tctccggtcccggatccgagcta-ctgttcgcggcggc-gttctcggacagactccgtatacacgcccgtcagcgacgctattgctttgggtactttcaggacccgtcttgaaacacggaccaaggagtctagcatgaacgcgagtcttagggactc--tcaa---------tttaaagaactaaac--c-ttgaggcgtaatgaaagtgaagatc-cgcctt---gcgcgcgatctagggaatac-gggcg---aggtct-caaag---------ccga-a-----------------ccctgcattcccggggcgtctcg----atctcatcgcgagat---------------------------gaggcgcacccagagcgtacacgcttcaccatatatttactgtcgggatagatgtagatactcgagcctatttcacatcagcaactataattattgctgtgccaacaggtattaaaattttcagttgattagccaccctccatgggacacaattaagatactcccccactctgctatgggccctaggtttcgtattcctattcacagtaggggggctgactggggttattttagctaactcttcaattgacattatcctccatgatacttattatgtagtcgcccatttccattatgttctatccataggagcagtattcgccattataggggggttaatccaatgataccctttatttacgggcctaaccataaaccaaaaa---cttctaaaaatccaattccttgtaatatttattggagtaaacttaacattcttcccccagcatttcttgggcctaagaggaataccccgacgatattctgattacccagactcattcactccttgaaatattgtttcttcaatcggttcatcgatttcaatagtagcaattaccttattaatctatattatttgagaaagaatatccatgaaccgaaaagctctaataactactcaaatatcgacatccattgaatgattacaagctagccccccaagagaacatagatactcagaattaccaaaactttccggattc
Phel_brevistriatus                1111221223111123311123541232121113511112111111111341112431111111111111112132212211122221221111111111111121111112211311{23}2212121111111111111111111131211111221332222121111121111111141111111111221111111112113112211121362421111211111????????????????????????????????-----------------------------------------------------------------------------------------------------------------------------------------------------------------------------------------------------------------------------------------------------------------------------------------------------------------------------------------------------------------------------------------------------------------------------------------------------------------------------------------------------------------------------------------------------------------------------------------------------------------------------------------------------------------------------------------------------------------------------------------------------------------------------------------------------------------------------------------------------------------------------------------------------------------------------------------------------------------------------------------------------------------------------------------------------------------------------------------------------------------------------------------------------------------------------------------------------------------------------------------------------------------------------------------------------------------------------------------------------------------------------------------------------------------------------------------------------------------------------------------------------------------------------------------------------------------------------------------------------------------------------------------------------------------------------------------------------------------------------------------------------------------------------------------------------------------------------------------------------------------------------------------------------------------------------------------------------------------------------------------------------------------------------------------------------------------------------------------------------------------------------------------------------------------------------------------------------------------------------------------------------------------------------------------------------------------------------------------------------------------------------------------------------------------------------------------------------------------------------------------------------------------------------------------------------------------------------------------------------------------------------------------------------------------------------------------------------------------
Phel_brevistrius                  11112212211111133111222312321211125111121111111113411144321111111111111121322122111222212211112111111111211211{12}11113112221212111111111111121111113122?1111113222221?1131121111121121111111121121211111111?22212152221111124211211111????????????????????????????????caaggaaggcagcaggcgcgcaaattacccactcccggcacggggaggtagtgacgaaaaat-aacgatacggg-actcatcc-gaggccccgtaatcggaatgagtacactttaaatcctttaacgaggatcaattggagggcaagtctggtgccagcagccgcggtaattccagctccaata-gcgtatattaaa-gttgttgcggttaaaaagctcgtag-tcgaatctgtgtcgtgcgccgccggttcatcgctcgcggtgtcaa-ctggcgtg-tcgcaggacgtcctgcc--ggtgga------------cttagc--c----------------------------------------------------------gcgt-cgtcgtctcgcgcggcgt--------------------------------------------cg-----------------------------tggcggtccaac---ttc-aaca-atcccaccgcggtgctcttcgctgagtgtcgaggtgggccggcacgtttactttgaacaaattagagtgcttaaagcaggcta-aaatttcgcctgaatactgtgtgcatggaataatggaataggacctcggttctattttgttagttttcggaactccgaggtaatgattaataggaacggatgggggcattcgtattgcgacgttagaggtgaaattcttggatcgtcgcaagacggacttaagcgaaagcatttgccaaaaacgctttcattgatcaagaacgaaagttagaggttcgaaggcgatcagataccgccctagttctaaccataaacgatg-ccagctag--cgatccgccga-cgttcctccgatgac-tcggcgggcagcttccgggaaaccaaagctttt-gggttccgggggaagtaaaccgttcaggggtaaacctgagaaacccgaaagttcgaaaggagagattcaccgcgactcgac--gcgtcggcg--agtgcg-cgtacggacgt------cgcgtcg---gcttc----ggtcggcgt-------------------------------------------------------------------gcgccgcacgcg-tgccgtt--cg-gacgtgcgatcgcgtgcacttctctcctagtagg-acgtc-------------gcgacccgtcgggtgtcggtctacga---tcgacggt------------ggagcccgcga--------gacgatcgcctcaaaa----cgatt-------tagttctcgcgaaccc------gtcgc----------atccggccggctcgctcgacggtagaaca--tgaagggcgcggggccgcgac--t--agttc--gcgtccg-acccgtcgcaagcgt------g--ctc--------------------------ggt-aat-tcggtgt-c--tcggagtcctc-gtg-----------------------------tctccggtcccggatccgggcta-ctgttcgcggcgga-gttctcggacagactccgtatacacgcccgtcagcgacgctattgctttgggtactttcaggacccgtcttgaaacacggaccaaggagtctagcatgaacgcgagtcttagggactc--tcaa---------tttaaagaactaaac--c-ttgaggcgtaatgaaagtgaagatc-cgcctt---gcgcgcgatctagggaatac-gggtg---aggccc-caaag---------ccga-a-----------------ccctgcattcccggggcgtctcg----atctcatcgcgagat---------------------------gaggcgcacccagagcgtacacgctacaccatatatttactgtagggatagacgtcgacactcgagcatacttcacatcagccacaataatcattgctgttccaacaggaatcaaaattttcaggtgattggcaactcttcacggaacccaattaagttattcacctactcttctatgagcattaggatttgtattcttattcacagtaggaggattaacaggggtcattctggctaactcttcaattgacattgttcttcacgacacttactatgtagtagcacatttccactatgttctttcaatgggagccgtgtttgctattatagggggattaatccaatgatacccattatttactggacttagaataaatcagaaa---ctcctcaaaatccagttcttcattatattcataggagtgaacctcacattcttccctcaacatttcttaggactaagaggaatacctcgacgatattcagattatcctgacgcattcaccccttgaaatgtagtatcatcaattgggtcatctatctccatagtagctattattctactaatttacattatatgagaaagaatatccttaaaccgaaaggctttaataactacccatatacctacatcaattgaatgattacaagccaccccccctagagaacatagatactctgaattaccaaaactatcagatttc
Phel_brevVenezuela                111122124311111231112223123212111123111211111111134111243211111211111111212211211112122112111111111111112111111111221222212123111111111111211221131221121131222212121111121111122121111111111231251111111123112151321152311111211111????????????????????????????????-----------------------------------------------------------------------------------------------------------------------------------------------------------------------------------------------------------------------------------------------------------------------------------------------------------------------------------------------------------------------------------------------------------------------------------------------------------------------------------------------------------------------------------------------------------------------------------------------------------------------------------------------------------------------------------------------------------------------------------------------------------------------------------------------------------------------------------------------------------------------------------------------------------------------------------------------------------------------------------------------------------------------------------------------------------------------------------------------------------------------------------------------------------------------------------------------------------------------------------------------------------------------------------------------------------------------------------------------------------------------------------------------------------------------------------------------------------------------------------------------------------------------------------------------------------------------------------------------------------------------------------------------------------------------------------------------------------------------------------------------------------------------------------------------------------------------------------------------------------------------------------------------------------------------------------------------------------------------------------------------------------------------------------------------------------------------------------------------------------------------------------------------------------------------------------------------------------------------------------------------------------------------------------------------------------------------------------------------------------------------------------------------------------------------------------------------------------------------------------------------------------------------------------------------------------------------------------------------------------------------------------------------------------------------------------------------------------------
Phel_bruchi                       11111412231114133?111354123212141351111212211111134111354131112211111111????????1??2212333121111111111114111121221331222212221111111112111211111131221111122342211111111121111121141211111123231211111111122212311121311113111221111????????????????????????????????-----------------------------------------------------------------------------------------------------------------------------------------------------------------------------------------------------------------------------------------------------------------------------------------------------------------------------------------------------------------------------------------------------------------------------------------------------------------------------------------------------------------------------------------------------------------------------------------------------------------------------------------------------------------------------------------------------------------------------------------------------------------------------------------------------------------------------------------------------------------------------------------------------------------------------------------------------------------------------------------------------------------------------------------------------------------------------------------------------------------------------------------------------------------------------------------------------------------------------------------------------------------------------------------------------------------------------------------------------------------------------------------------------------------------------------------------------------------------------------------------------------------------------------------------------------------------------------------------------------------------------------------------------------------------------------------------------------------------------------------------------------------------------------------------------------------------------------------------------------------------------------------------------------------------------------------------------------------------------------------------------------------------------------------------------------------------------------------------------------------------------------------------------------------------------------------------------------------------------------------------------------------------------------------------------------------------------------------------------------------------------------------------------------------------------------------------------------------------------------------------------------------------------------------------------------------------------------------------------------------------------------------------------------------------------------------------------------------
Phel_C.Am.pusio                   1111221223111113111123541232121113511112111111111541112431111121111111112132212111112221211111111111111111111121111211222121211111111111112111111312212111312422111211111111111211311111111122212111111111?3111311321152321111211111????????????????????????????????-----------------------------------------------------------------------------------------------------------------------------------------------------------------------------------------------------------------------------------------------------------------------------------------------------------------------------------------------------------------------------------------------------------------------------------------------------------------------------------------------------------------------------------------------------------------------------------------------------------------------------------------------------------------------------------------------------------------------------------------------------------------------------------------------------------------------------------------------------------------------------------------------------------------------------------------------------------------------------------------------------------------------------------------------------------------------------------------------------------------------------------------------------------------------------------------------------------------------------------------------------------------------------------------------------------------------------------------------------------------------------------------------------------------------------------------------------------------------------------------------------------------------------------------------------------------------------------------------------------------------------------------------------------------------------------------------------------------------------------------------------------------------------------------------------------------------------------------------------------------------------------------------------------------------------------------------------------------------------------------------------------------------------------------------------------------------------------------------------------------------------------------------------------------------------------------------------------------------------------------------------------------------------------------------------------------------------------------------------------------------------------------------------------------------------------------------------------------------------------------------------------------------------------------------------------------------------------------------------------------------------------------------------------------------------------------------------------------
Phel_canalisLew                   111121122311111321112354123212111351111211111111154111443111112111111111213221211111222222113112111111113111112111121122212121111111111111211111131211211131242212121111111111121121111111112131111111112?23111311121152421111211111????????????????????????????????-----------------------------------------------------------------------------------------------------------------------------------------------------------------------------------------------------------------------------------------------------------------------------------------------------------------------------------------------------------------------------------------------------------------------------------------------------------------------------------------------------------------------------------------------------------------------------------------------------------------------------------------------------------------------------------------------------------------------------------------------------------------------------------------------------------------------------------------------------------------------------------------------------------------------------------------------------------------------------------------------------------------------------------------------------------------------------------------------------------------------------------------------------------------------------------------------------------------------------------------------------------------------------------------------------------------------------------------------------------------------------------------------------------------------------------------------------------------------------------------------------------------------------------------------------------------------------------------------------------------------------------------------------------------------------------------------------------------------------------------------------------------------------------------------------------------------------------------------------------------------------------------------------------------------------------------------------------------------------------------------------------------------------------------------------------------------------------------------------------------------------------------------------------------------------------------------------------------------------------------------------------------------------------------------------------------------------------------------------------------------------------------------------------------------------------------------------------------------------------------------------------------------------------------------------------------------------------------------------------------------------------------------------------------------------------------------------------------
Phel_carinifrons                  111113121111111331112221121212111151111111111111134111353111111111111111213211221111222433113111111311112111213111121121112121111111111111211221131221111132332222111111221112121142111111132221411111111123112312121111111111221111????????????????????????????????-----------------------------------------------------------------------------------------------------------------------------------------------------------------------------------------------------------------------------------------------------------------------------------------------------------------------------------------------------------------------------------------------------------------------------------------------------------------------------------------------------------------------------------------------------------------------------------------------------------------------------------------------------------------------------------------------------------------------------------------------------------------------------------------------------------------------------------------------------------------------------------------------------------------------------------------------------------------------------------------------------------------------------------------------------------------------------------------------------------------------------------------------------------------------------------------------------------------------------------------------------------------------------------------------------------------------------------------------------------------------------------------------------------------------------------------------------------------------------------------------------------------------------------------------------------------------------------------------------------------------------------------------------------------------------------------------------------------------------------------------------------------------------------------------------------------------------------------------------------------------------------------------------------------------------------------------------------------------------------------------------------------------------------------------------------------------------------------------------------------------------------------------------------------------------------------------------------------------------------------------------------------------------------------------------------------------------------------------------------------------------------------------------------------------------------------------------------------------------------------------------------------------------------------------------------------------------------------------------------------------------------------------------------------------------------------------------------------
Phel_CASC1                        111123231111112231111223123212111251111111111111134111143111111111111111212211211111112222113111211211112111213111121222212123111111111111211221131211211222332221121111141112122142111111111241131121111122112331121111113121211111????????????????????????????????-----------------------------------------------------------------------------------------------------------------------------------------------------------------------------------------------------------------------------------------------------------------------------------------------------------------------------------------------------------------------------------------------------------------------------------------------------------------------------------------------------------------------------------------------------------------------------------------------------------------------------------------------------------------------------------------------------------------------------------------------------------------------------------------------------------------------------------------------------------------------------------------------------------------------------------------------------------------------------------------------------------------------------------------------------------------------------------------------------------------------------------------------------------------------------------------------------------------------------------------------------------------------------------------------------------------------------------------------------------------------------------------------------------------------------------------------------------------------------------------------------------------------------------------------------------------------------------------------------------------------------------------------------------------------------------------------------------------------------------------------------------------------------------------------------------------------------------------------------------------------------------------------------------------------------------------------------------------------------------------------------------------------------------------------------------------------------------------------------------------------------------------------------------------------------------------------------------------------------------------------------------------------------------------------------------------------------------------------------------------------------------------------------------------------------------------------------------------------------------------------------------------------------------------------------------------------------------------------------------------------------------------------------------------------------------------------------------------
Phel_Chamela1                     111114121211121221112354143212111151111111211111134111243211111211111111213211221112222111113111111311113111111221131212112121111211111111111221131221111232332212121111121111122131111111121221251111111122112352221152224211211111????????????????????????????????-----------------------------------------------------------------------------------------------------------------------------------------------------------------------------------------------------------------------------------------------------------------------------------------------------------------------------------------------------------------------------------------------------------------------------------------------------------------------------------------------------------------------------------------------------------------------------------------------------------------------------------------------------------------------------------------------------------------------------------------------------------------------------------------------------------------------------------------------------------------------------------------------------------------------------------------------------------------------------------------------------------------------------------------------------------------------------------------------------------------------------------------------------------------------------------------------------------------------------------------------------------------------------------------------------------------------------------------------------------------------------------------------------------------------------------------------------------------------------------------------------------------------------------------------------------------------------------------------------------------------------------------------------------------------------------------------------------------------------------------------------------------------------------------------------------------------------------------------------------------------------------------------------------------------------------------------------------------------------------------------------------------------------------------------------------------------------------------------------------------------------------------------------------------------------------------------------------------------------------------------------------------------------------------------------------------------------------------------------------------------------------------------------------------------------------------------------------------------------------------------------------------------------------------------------------------------------------------------------------------------------------------------------------------------------------------------------------------
Phel_chilicola                    111144122311111331112354143212111351111212111111134111243211111211111111212221221?12222121211111111111112111111221121222212121211111111111111111131111111221222211121111121112121141111111123121211111111113112131221111113111222111????????????????????????????????-----------------------------------------------------------------------------------------------------------------------------------------------------------------------------------------------------------------------------------------------------------------------------------------------------------------------------------------------------------------------------------------------------------------------------------------------------------------------------------------------------------------------------------------------------------------------------------------------------------------------------------------------------------------------------------------------------------------------------------------------------------------------------------------------------------------------------------------------------------------------------------------------------------------------------------------------------------------------------------------------------------------------------------------------------------------------------------------------------------------------------------------------------------------------------------------------------------------------------------------------------------------------------------------------------------------------------------------------------------------------------------------------------------------------------------------------------------------------------------------------------------------------------------------------------------------------------------------------------------------------------------------------------------------------------------------------------------------------------------------------------------------------------------------------------------------------------------------------------------------------------------------------------------------------------------------------------------------------------------------------------------------------------------------------------------------------------------------------------------------------------------------------------------------------------------------------------------------------------------------------------------------------------------------------------------------------------------------------------------------------------------------------------------------------------------------------------------------------------------------------------------------------------------------------------------------------------------------------------------------------------------------------------------------------------------------------------------------
Phel_CMN2004.1                    111124121111111231112221143211111152111211111111114111453211111111111111213221121111222122111113111112112111111111121141212121111211111111211321131221111131332212123111111111122132111111121121251111111?22212351121152323111211111????????????????????????????????caaggaaggcagcaggcgcgcaaattacccactcccggcacggggaggtagtgacgaaaaat-aacgatacggg-actcatcc-gaggccccgtaatcggaatgagtacactttaaatcctttaacgaggatcaattggagggcaagtctggtgccagcagccgcggtaattccagctccaata-gcgtatattaaa-gttgttgcggttaaaaagctcgtag-tcgaatttgtgtcgtgcgccgccggttcatcgctcgcggtgtcaa-ctggcgtg-tcgcaggacgtcctgcc--ggtgga------------cttagc--c----------------------------------------------------------gcgt-cgtcgtctcgtgcggcgt--------------------------------------------cg-----------------------------cggcggtccaac---ttc-aaca-atcccaccgcggtgctcttcgctgagtgtcgaggtgggccggcacgtttactttgaacaaattagagtgcttaaagcaggcta-aaatttcgcctgaatactgtgtgcatggaataatggaataggacctcggttctattttgttagttttcggaaccccgaggtaatgattaataggaacggatgggggcattcgtattgcgacgttagaggtgaaattcttggatcgtcgcaagacggacttaagcgaaagcatttgccaaaaacgctttcattgatcaagaacgaaagttagaggttcgaaggcgatcagataccgccctagttctaaccataaacgatg-ccagctag--cgatccgccga-cgttcctccgatgac-tcggcgggcagcttccgggaaaccaaagctttt-gggttccgggggaagt---------------------------------------------------------------------------------------------------------------------------------------------------------------------------------------------------------------------------------------------------------------------------------------------------------------------------------------------------------------------------------------------------------------------------------------------------------------------------------------------------------------------------------------------------------------------------------------------------------------------------------------------------------------------------------------------------------------------------------------------------------------------------------------------------------------------------------------------------------------------------------------------------------------------------------------------------------------------------------------------------------------------------------ccatcatatatttactgtcggtatagatgtagacacccgggcctattttacctcagcaactatgattattgctgtccccacaggaattaaaattttcagatgactggccacccttcatgggacccaattaagatactcccccacccttctatgagccttaggatttgtattcctatttacagtaggaggtttgactggtgtaattttagccaactcatcaattgatatcattttacacgatacttattatgtagtagcccacttccattatgtgctttccataggagcagtatttgccattataggaggattaatccagtgatatcccttatttacaggacttactataaatcagaaa---cttcttaaaattcaattccttgtaatattcatcggagtaaacctaacatttttccctcaacacttcttaggactaagaggcatacctcgtcgttactctgattaccctgactcatttacaccttgaaatgttatctcatcaattggttcgtctatttcaatagtagcgattattttattaatttatattatttgagaaagaatatctctaaatcgaaaagcactattaaccactcaaatatcaacatccattgaatgattacaagctaccccaccaagagaacacagatactcagaattaccaaaactttcaggattc
Phel_CMN2004.10                   111122122311111231112221123211111151111211111111134111243211111211111111212211221111222122111113111112112111111111221132212121111111111111211221131121111131322211121111211111121121111111111231211111111122112111321252311111211111????????????????????????????????-----------------------------------------------------------------------------------------------------------------------------------------------------------------------------------------------------------------------------------------------------------------------------------------------------------------------------------------------------------------------------------------------------------------------------------------------------------------------------------------------------------------------------------------------------------------------------------------------------------------------------------------------------------------------------------------------------------------------------------------------------------------------------------------------------------------------------------------------------------------------------------------------------------------------------------------------------------------------------------------------------------------------------------------------------------------------------------------------------------------------------------------------------------------------------------------------------------------------------------------------------------------------------------------------------------------------------------------------------------------------------------------------------------------------------------------------------------------------------------------------------------------------------------------------------------------------------------------------------------------------------------------------------------------------------------------------------------------------------------------------------------------------------------------------------------------------------------------------------------------------------------------------------------------------------------------------------------------------------------------------------------------------------------------------------------------------------------------------------------------------------------------------------------------------------------------------------------------------------------------------------------------------------------------------------------------------------------------------------------------------------------------------------------------------------------------------------------------------------------------------------------------------------------------------------------------------------------------------------------------------------------------------------------------------------------------------------------------
Phel_CMN2004.3                    111122121111111231112223143212111151111211121111111111443111111211111111213211211111222122113121111211112111221111221222212121111111111111211111131221111131232211121111221111121142111111111231211111111133212152221152421111221111????????????????????????????????-----------------------------------------------------------------------------------------------------------------------------------------------------------------------------------------------------------------------------------------------------------------------------------------------------------------------------------------------------------------------------------------------------------------------------------------------------------------------------------------------------------------------------------------------------------------------------------------------------------------------------------------------------------------------------------------------------------------------------------------------------------------------------------------------------------------------------------------------------------------------------------------------------------------------------------------------------------------------------------------------------------------------------------------------------------------------------------------------------------------------------------------------------------------------------------------------------------------------------------------------------------------------------------------------------------------------------------------------------------------------------------------------------------------------------------------------------------------------------------------------------------------------------------------------------------------------------------------------------------------------------------------------------------------------------------------------------------------------------------------------------------------------------------------------------------------------------------------------------------------------------------------------------------------------------------------------------------------------------------------------------------------------------------------------------------------------------------------------------------------------------------------------------------------------------------------------------------------------------------------------------------------------------------------------------------------------------------------------------------------------------------------------------------------------------------------------------------------------------------------------------------------------------------------------------------------------------------------------------------------------------------------------------------------------------------------------------------------
Phel_CMN2004.4                    111124123411111231112221143212111152111211111111111111143111111111111111212211211111222111111113111111112111111111221222212122111211111111211221131221111231222212121111121111121142111111111121211111111122112312121152311111211111????????????????????????????????-----------------------------------------------------------------------------------------------------------------------------------------------------------------------------------------------------------------------------------------------------------------------------------------------------------------------------------------------------------------------------------------------------------------------------------------------------------------------------------------------------------------------------------------------------------------------------------------------------------------------------------------------------------------------------------------------------------------------------------------------------------------------------------------------------------------------------------------------------------------------------------------------------------------------------------------------------------------------------------------------------------------------------------------------------------------------------------------------------------------------------------------------------------------------------------------------------------------------------------------------------------------------------------------------------------------------------------------------------------------------------------------------------------------------------------------------------------------------------------------------------------------------------------------------------------------------------------------------------------------------------------------------------------------------------------------------------------------------------------------------------------------------------------------------------------------------------------------------------------------------------------------------------------------------------------------------------------------------------------------------------------------------------------------------------------------------------------------------------------------------------------------------------------------------------------------------------------------------------------------------------------------------------------------------------------------------------------------------------------------------------------------------------------------------------------------------------------------------------------------------------------------------------------------------------------------------------------------------------------------------------------------------------------------------------------------------------------------
Phel_CMN2004.5                    111124123411111231112221143212111151111211111111113111143111111211111111213211221111222122111111111111112111111111121232212122111111111111211221131221111131222212121111121111122142111111123141211?11111133112152121152311111211111????????????????????????????????caaggaaggcagcaggcgcgcaaattacccactcccggcacggggaggtagtgacgaaaaat-aacgatacggg-actcatcc-gaggccccgtaatcggaatgagtacactttaaatcctttaacgaggatcaattggagggcaagtctggtgccagcagccgcggtaattccagctccaata-gcgtatattaaa-gttgttgcggttaaaaagctcgtag-tcgaatctgtgtcgtgcgccgccggttcatcgctcgcggtgtcaa-ctggcgtg-tcgcaggacgtcctgcc--ggtgga------------cttagc--c----------------------------------------------------------gcgt-cgtcgtctcgcgcggcgt--------------------------------------------cg-----------------------------tggcggtccaac---ttc-aaca-atcccaccgcggtgctcttcgctgagtgtcgaggtgggccggcacgtttactttgaacaaattagagtgcttaaagcaggcta-aaatttcgcctgaatactgtgtgcatggaataatggaataggacctcggttctattttgttagttttcggaaccccgaggtaatgattaataggaacggatgggggcattcgtattgcgacgttagaggtgaaattcttggatcgtcgcaagacggacttaagcgaaagcatttgccaaaaacgctttcattgatcaagaacgaaagttagaggttcgaaggcgatcagataccgccctagttctaaccataaacgatg-ccagctag--cgatccgccga-cgttcctccgatgac-tcggcgggcagcttccgggaaaccaaagctttt-gggttccgggggaagt---------------------------------------------------------------------------------------------------------------------------------------------------------------------------------------------------------------------------------------------------------------------------------------------------------------------------------------------------------------------------------------------------------------------------------------------------------------------------------------------------------------------------------------------------------------------------------------------------------------------------------------------------------------------------------------------------------------------------------------------------------------------------------------------------------------------------------------------------------------------------------------------------------------------------------------------------------------------------------------------------------------------------------ccaccatatatttactgtgggaatagatgtagacactcgagcttattttacttcggcaacaataatcattgctgttccaacaggaattaaaatttttaggtgattggctactcttcacggaacccggcttaggtattccccaacacttctttgagctttaggtttcgtatttttattcacagtagggggattgactggggtaatcttagccaactcatcaattgatattattctccatgatacttactacgtagttgcccatttccattatgttctttccataggggcggtattcgcaatcataggaggattaattcagtgataccctttatttacaggactaacaataaatcaaaaa---cttcttaaaattcaattccttgtaatattcattggagtaaacttaacattcttccctcaacacttcttagggctgagggggataccccgtcgttactctgattacccagattcattcaccccttgaaatgttgtatcgtcaattgggtcatccatttcaatagtagcaattatcttattaatctacattatctgggaaagaataaccctaaatcgaaaagccctaataaccactcaaatatcaacttcaattgagtgattacaagccaccccgccaagagaacacagatattcagaactgcccaagctttcaggattc
Phel_CMN2004.6                    111124121111111221112354123212111351111112111111134111143111111211111111213211221111212112111113111111112111111221121222212121111111111111211221131121111132222211121111121112122141111111123241211111111132212251211162424211221111????????????????????????????????-----------------------------------------------------------------------------------------------------------------------------------------------------------------------------------------------------------------------------------------------------------------------------------------------------------------------------------------------------------------------------------------------------------------------------------------------------------------------------------------------------------------------------------------------------------------------------------------------------------------------------------------------------------------------------------------------------------------------------------------------------------------------------------------------------------------------------------------------------------------------------------------------------------------------------------------------------------------------------------------------------------------------------------------------------------------------------------------------------------------------------------------------------------------------------------------------------------------------------------------------------------------------------------------------------------------------------------------------------------------------------------------------------------------------------------------------------------------------------------------------------------------------------------------------------------------------------------------------------------------------------------------------------------------------------------------------------------------------------------------------------------------------------------------------------------------------------------------------------------------------------------------------------------------------------------------------------------------------------------------------------------------------------------------------------------------------------------------------------------------------------------------------------------------------------------------------------------------------------------------------------------------------------------------------------------------------------------------------------------------------------------------------------------------------------------------------------------------------------------------------------------------------------------------------------------------------------------------------------------------------------------------------------------------------------------------------------------------
Phel_CMN2004.7                    121114122311141231111221123212111151111211111111134111133111111211111111212211211112222112111111111111112111111111121232211121111111111111211221131221111131222212121111121111121121111111111131251111111122212112321152311111211111????????????????????????????????-----------------------------------------------------------------------------------------------------------------------------------------------------------------------------------------------------------------------------------------------------------------------------------------------------------------------------------------------------------------------------------------------------------------------------------------------------------------------------------------------------------------------------------------------------------------------------------------------------------------------------------------------------------------------------------------------------------------------------------------------------------------------------------------------------------------------------------------------------------------------------------------------------------------------------------------------------------------------------------------------------------------------------------------------------------------------------------------------------------------------------------------------------------------------------------------------------------------------------------------------------------------------------------------------------------------------------------------------------------------------------------------------------------------------------------------------------------------------------------------------------------------------------------------------------------------------------------------------------------------------------------------------------------------------------------------------------------------------------------------------------------------------------------------------------------------------------------------------------------------------------------------------------------------------------------------------------------------------------------------------------------------------------------------------------------------------------------------------------------------------------------------------------------------------------------------------------------------------------------------------------------------------------------------------------------------------------------------------------------------------------------------------------------------------------------------------------------------------------------------------------------------------------------------------------------------------------------------------------------------------------------------------------------------------------------------------------------------
Phel_CMN2004.8                    111122121111111231112221143212111152111211111111114111143111111111111111213221221111222122111113111112112111111111221122212121111211111111211111131121121131222211121111121111121131111111121121211111111122112331321152311111211111????????????????????????????????-----------------------------------------------------------------------------------------------------------------------------------------------------------------------------------------------------------------------------------------------------------------------------------------------------------------------------------------------------------------------------------------------------------------------------------------------------------------------------------------------------------------------------------------------------------------------------------------------------------------------------------------------------------------------------------------------------------------------------------------------------------------------------------------------------------------------------------------------------------------------------------------------------------------------------------------------------------------------------------------------------------------------------------------------------------------------------------------------------------------------------------------------------------------------------------------------------------------------------------------------------------------------------------------------------------------------------------------------------------------------------------------------------------------------------------------------------------------------------------------------------------------------------------------------------------------------------------------------------------------------------------------------------------------------------------------------------------------------------------------------------------------------------------------------------------------------------------------------------------------------------------------------------------------------------------------------------------------------------------------------------------------------------------------------------------------------------------------------------------------------------------------------------------------------------------------------------------------------------------------------------------------------------------------------------------------------------------------------------------------------------------------------------------------------------------------------------------------------------------------------------------------------------------------------------------------------------------------------------------------------------------------------------------------------------------------------------------------
Phel_CMN2004.9                    111114123411121331112354141212111351111113111111154411443211111211111111213211221112222222111113111111113111111221231222112122111111111111111221131121111131322212112111111111121141111111111221211111111122112351111152214211111111????????????????????????????????-----------------------------------------------------------------------------------------------------------------------------------------------------------------------------------------------------------------------------------------------------------------------------------------------------------------------------------------------------------------------------------------------------------------------------------------------------------------------------------------------------------------------------------------------------------------------------------------------------------------------------------------------------------------------------------------------------------------------------------------------------------------------------------------------------------------------------------------------------------------------------------------------------------------------------------------------------------------------------------------------------------------------------------------------------------------------------------------------------------------------------------------------------------------------------------------------------------------------------------------------------------------------------------------------------------------------------------------------------------------------------------------------------------------------------------------------------------------------------------------------------------------------------------------------------------------------------------------------------------------------------------------------------------------------------------------------------------------------------------------------------------------------------------------------------------------------------------------------------------------------------------------------------------------------------------------------------------------------------------------------------------------------------------------------------------------------------------------------------------------------------------------------------------------------------------------------------------------------------------------------------------------------------------------------------------------------------------------------------------------------------------------------------------------------------------------------------------------------------------------------------------------------------------------------------------------------------------------------------------------------------------------------------------------------------------------------------------------
Phel_colombiae                    1111441211111112??11????????12111151111211111111134111143111111?11111111????????????2221221?111111?11?11211?111??1121?2221212???11111111?1?11???????????????????????????????????????????????????????????????????????????????????????????????????????????????????????-----------------------------------------------------------------------------------------------------------------------------------------------------------------------------------------------------------------------------------------------------------------------------------------------------------------------------------------------------------------------------------------------------------------------------------------------------------------------------------------------------------------------------------------------------------------------------------------------------------------------------------------------------------------------------------------------------------------------------------------------------------------------------------------------------------------------------------------------------------------------------------------------------------------------------------------------------------------------------------------------------------------------------------------------------------------------------------------------------------------------------------------------------------------------------------------------------------------------------------------------------------------------------------------------------------------------------------------------------------------------------------------------------------------------------------------------------------------------------------------------------------------------------------------------------------------------------------------------------------------------------------------------------------------------------------------------------------------------------------------------------------------------------------------------------------------------------------------------------------------------------------------------------------------------------------------------------------------------------------------------------------------------------------------------------------------------------------------------------------------------------------------------------------------------------------------------------------------------------------------------------------------------------------------------------------------------------------------------------------------------------------------------------------------------------------------------------------------------------------------------------------------------------------------------------------------------------------------------------------------------------------------------------------------------------------------------------------------
Phel_Columbia1                    111124122311111231112354121211111151111211111111133111643211111111111111212211121111222122111114211111112111121??1121232211121111111111111111111131121111131222211121111121111122142111111111231211111111123112131121152313111211111????????????????????????????????-----------------------------------------------------------------------------------------------------------------------------------------------------------------------------------------------------------------------------------------------------------------------------------------------------------------------------------------------------------------------------------------------------------------------------------------------------------------------------------------------------------------------------------------------------------------------------------------------------------------------------------------------------------------------------------------------------------------------------------------------------------------------------------------------------------------------------------------------------------------------------------------------------------------------------------------------------------------------------------------------------------------------------------------------------------------------------------------------------------------------------------------------------------------------------------------------------------------------------------------------------------------------------------------------------------------------------------------------------------------------------------------------------------------------------------------------------------------------------------------------------------------------------------------------------------------------------------------------------------------------------------------------------------------------------------------------------------------------------------------------------------------------------------------------------------------------------------------------------------------------------------------------------------------------------------------------------------------------------------------------------------------------------------------------------------------------------------------------------------------------------------------------------------------------------------------------------------------------------------------------------------------------------------------------------------------------------------------------------------------------------------------------------------------------------------------------------------------------------------------------------------------------------------------------------------------------------------------------------------------------------------------------------------------------------------------------------------------
Phel_completus                    11122432342112122111235412321114135112121111111111111121111111111111111121222122111221212211112431111111{13}111121221131212212221111211111111111111131221121131332211121111111111121142111111121121252111111122122351121162224211111111????????????????????????????????-----------------------------------------------------------------------------------------------------------------------------------------------------------------------------------------------------------------------------------------------------------------------------------------------------------------------------------------------------------------------------------------------------------------------------------------------------------------------------------------------------------------------------------------------------------------------------------------------------------------------------------------------------------------------------------------------------------------------------------------------------------------------------------------------------------------------------------------------------------------------------------------------------------------------------------------------------------------------------------------------------------------------------------------------------------------------------------------------------------------------------------------------------------------------------------------------------------------------------------------------------------------------------------------------------------------------------------------------------------------------------------------------------------------------------------------------------------------------------------------------------------------------------------------------------------------------------------------------------------------------------------------------------------------------------------------------------------------------------------------------------------------------------------------------------------------------------------------------------------------------------------------------------------------------------------------------------------------------------------------------------------------------------------------------------------------------------------------------------------------------------------------------------------------------------------------------------------------------------------------------------------------------------------------------------------------------------------------------------------------------------------------------------------------------------------------------------------------------------------------------------------------------------------------------------------------------------------------------------------------------------------------------------------------------------------------------------------------
Phel_condor                       11122232231111123111235412321211115211121111211111411112111111111111111121221121111122212111211311111111211111111123113221212?111111111111211221131221111131222212121111121111112131111111111231211111111133112112121152313111211111????????????????????????????????-----------------------------------------------------------------------------------------------------------------------------------------------------------------------------------------------------------------------------------------------------------------------------------------------------------------------------------------------------------------------------------------------------------------------------------------------------------------------------------------------------------------------------------------------------------------------------------------------------------------------------------------------------------------------------------------------------------------------------------------------------------------------------------------------------------------------------------------------------------------------------------------------------------------------------------------------------------------------------------------------------------------------------------------------------------------------------------------------------------------------------------------------------------------------------------------------------------------------------------------------------------------------------------------------------------------------------------------------------------------------------------------------------------------------------------------------------------------------------------------------------------------------------------------------------------------------------------------------------------------------------------------------------------------------------------------------------------------------------------------------------------------------------------------------------------------------------------------------------------------------------------------------------------------------------------------------------------------------------------------------------------------------------------------------------------------------------------------------------------------------------------------------------------------------------------------------------------------------------------------------------------------------------------------------------------------------------------------------------------------------------------------------------------------------------------------------------------------------------------------------------------------------------------------------------------------------------------------------------------------------------------------------------------------------------------------------------------------
Phel_condor_gr_CAmer              111124122211111231112221123212111151111211111111134111243211111111111111213211211111222122111111111111112111111111121232212122111111111111211221131221111131222212121111121111121142111111121131211111111133112312321152311111211111????????????????????????????????-----------------------------------------------------------------------------------------------------------------------------------------------------------------------------------------------------------------------------------------------------------------------------------------------------------------------------------------------------------------------------------------------------------------------------------------------------------------------------------------------------------------------------------------------------------------------------------------------------------------------------------------------------------------------------------------------------------------------------------------------------------------------------------------------------------------------------------------------------------------------------------------------------------------------------------------------------------------------------------------------------------------------------------------------------------------------------------------------------------------------------------------------------------------------------------------------------------------------------------------------------------------------------------------------------------------------------------------------------------------------------------------------------------------------------------------------------------------------------------------------------------------------------------------------------------------------------------------------------------------------------------------------------------------------------------------------------------------------------------------------------------------------------------------------------------------------------------------------------------------------------------------------------------------------------------------------------------------------------------------------------------------------------------------------------------------------------------------------------------------------------------------------------------------------------------------------------------------------------------------------------------------------------------------------------------------------------------------------------------------------------------------------------------------------------------------------------------------------------------------------------------------------------------------------------------------------------------------------------------------------------------------------------------------------------------------------------------------
Phel_egincola                     1111221221111112311122431432121112511112111111111131114431111111111111112132112211112224331131111113111121112211112212222121211111111111112111111212111112213322111112111111111111411111111112315111411111222123122211523211112211111222111111221111132121112233122?caaggaaggcagcaggcgcgcaaattacccactcccggcacggggaggtagtgacgaaaaat-aacgatacggg-actcatcc-gaggccccgtaatcggaatgagtacactttaaatcctttaacgaggatcaattggagggcaagtctggtgccagcagccgcggtaattccagctccaata-gcgtatattaaa-gttgttgcggttaaaaagctcgtag-tcgaatctgtgtcgtgcgccgccggttcatcgctcgcggtgttaa-ctggcgtg-tcgcaggacgtcctgcc--ggtgga------------cttagc--c----------------------------------------------------------gcgt-cgtcgtctcgcgcggcgt--------------------------------------------cg-----------------------------cggcggtccaac---ttc-aaca-atcccaccgcggtgctcttcgctgagtgtcgaggtgggccggcacgtttactttgaacaaattagagtgcttaaagcaggcta-aaatttcgcctgaatactgtgtgcatggaataatggaataggacctcggttctattttgttagttttcggaaccccgaggtaatgattaataggaacggatgggggcattcgtattgcgacgttagaggtgaaattcttggatcgtcgcaagacggacttaagcgaaagcatttgccaaaaacgctttcattgatcaagaacgaaagttagaggttcgaaggcgatcagataccgccctagttctaaccataaacgatg-ccagctag--cgatccgccga-cgttcctccgatgac-tcggcgggcagcttccgggaaaccaaagctttt-gggttccgggggaagtaaaccgttcaggggtaaacctgagaaacccgaaagttcgaaaggagagattcaccgcgactcgac--gcgtcggcg--agtgcg-cgtacggacgt------cgcgtcg---acttc----ggtcggcgt-------------------------------------------------------------------gcgccgaacgcg-tgccgtt--cg-gacgtgcgatcgcgtgcacttctctcctagtagg-acgtc-------------gcgacccgtcgggtgccggtctacga---tcgacggt------------ggagtccgcga--------gacggtcgcctcaaaa----cgatc-------tcgttctcgcgaaccc------gtcgc----------atccggccggctcgctcgacggtagaaca--tgaggggcgcggggccgcgac--c--agttc--gcgtccg-acccgtcgcaagcgt------g--ctc--------------------------ggt-aat-tcggtgtac--tcggagtcctc-gcg-----------------------------tctccggtcccggatccgggcta-ctgttcgcggcgga-gctctcggacagactccgtatacacgcccgtcagcgacgctattgctttgggtactttcaggacccgtcttgaaacacggaccaaggagtctagcatgaacgcgagtcttagggactctatcga---------tttaaagaactaaac--c-ttgaggcgtaatgaaagtgaagatc-cgcctt---gcgcgcgatctagggaatac-gggtg---aggcccacaaag---------ccga-a-----------------ccctgcattcccggggcgtctcg----atctcatcgcgagat---------------------------gaggcgcacccagagcgtacacgctccaccacatattcacagtaggaatagacgtagacacacgagcttactttacatcggctactataattattgctgttcccacaggaattaagatttttagttgattggcaactcttcatggaacccagttaagatattcaccaacgctcctgtgagctcttggatttgtattccttttcacagtagggggtttgactggagttattctagctaattcatcaattgatattgttcttcatgatacctactatgtagtggcacatttccattacgtcctttccataggagcagtattcgctattataagaggactagtccaatggtaccctttatttacaggattatctataaatcagaaa---ctgcttaagatacaattcttcattatatttatcggagtaaacctaacattctttccccaacacttcttaggactaagaggaataccccgtcgttactcggattatcccgactctttcaccccatgaaatgtagtttcatcaattggatcctctatttctatgatagcaattatccttctaatttacatcatatgagaaagaatatcattaagccgaaaggctataatgacaactcacatgccttcatctatcgaatgattacaggccacccctcctagagagcacagctactcggaacttcctaagttatcaagattc
Phel_erraticus                    11112??????????????????????????????????????11111134111243211111211111111???????????????????????????111112111111111121???????????1111111111211???????????????????????????????????????????????????????????????????????????????????????????????????????????????????????-----------------------------------------------------------------------------------------------------------------------------------------------------------------------------------------------------------------------------------------------------------------------------------------------------------------------------------------------------------------------------------------------------------------------------------------------------------------------------------------------------------------------------------------------------------------------------------------------------------------------------------------------------------------------------------------------------------------------------------------------------------------------------------------------------------------------------------------------------------------------------------------------------------------------------------------------------------------------------------------------------------------------------------------------------------------------------------------------------------------------------------------------------------------------------------------------------------------------------------------------------------------------------------------------------------------------------------------------------------------------------------------------------------------------------------------------------------------------------------------------------------------------------------------------------------------------------------------------------------------------------------------------------------------------------------------------------------------------------------------------------------------------------------------------------------------------------------------------------------------------------------------------------------------------------------------------------------------------------------------------------------------------------------------------------------------------------------------------------------------------------------------------------------------------------------------------------------------------------------------------------------------------------------------------------------------------------------------------------------------------------------------------------------------------------------------------------------------------------------------------------------------------------------------------------------------------------------------------------------------------------------------------------------------------------------------------------------------
Phel_finitimus                    111124121211111321112?21123212111251111211111111134111143111112211111111?????????1?????11111111111111?112?11111?????1?3221?12???11111111?1211???????????????????????????????????????????????????????????????????????????????????????????????????????????????????????-----------------------------------------------------------------------------------------------------------------------------------------------------------------------------------------------------------------------------------------------------------------------------------------------------------------------------------------------------------------------------------------------------------------------------------------------------------------------------------------------------------------------------------------------------------------------------------------------------------------------------------------------------------------------------------------------------------------------------------------------------------------------------------------------------------------------------------------------------------------------------------------------------------------------------------------------------------------------------------------------------------------------------------------------------------------------------------------------------------------------------------------------------------------------------------------------------------------------------------------------------------------------------------------------------------------------------------------------------------------------------------------------------------------------------------------------------------------------------------------------------------------------------------------------------------------------------------------------------------------------------------------------------------------------------------------------------------------------------------------------------------------------------------------------------------------------------------------------------------------------------------------------------------------------------------------------------------------------------------------------------------------------------------------------------------------------------------------------------------------------------------------------------------------------------------------------------------------------------------------------------------------------------------------------------------------------------------------------------------------------------------------------------------------------------------------------------------------------------------------------------------------------------------------------------------------------------------------------------------------------------------------------------------------------------------------------------------------
Phel_FMNH2010.5                   1111{14}4111111141331112354121212111151111111111111134111143111111111111111212211211112222111211113111111112111111111131112112121521111111111211221131121111131332212121111121111122131111111121111351111111122112251221111114211211111????????????????????????????????-----------------------------------------------------------------------------------------------------------------------------------------------------------------------------------------------------------------------------------------------------------------------------------------------------------------------------------------------------------------------------------------------------------------------------------------------------------------------------------------------------------------------------------------------------------------------------------------------------------------------------------------------------------------------------------------------------------------------------------------------------------------------------------------------------------------------------------------------------------------------------------------------------------------------------------------------------------------------------------------------------------------------------------------------------------------------------------------------------------------------------------------------------------------------------------------------------------------------------------------------------------------------------------------------------------------------------------------------------------------------------------------------------------------------------------------------------------------------------------------------------------------------------------------------------------------------------------------------------------------------------------------------------------------------------------------------------------------------------------------------------------------------------------------------------------------------------------------------------------------------------------------------------------------------------------------------------------------------------------------------------------------------------------------------------------------------------------------------------------------------------------------------------------------------------------------------------------------------------------------------------------------------------------------------------------------------------------------------------------------------------------------------------------------------------------------------------------------------------------------------------------------------------------------------------------------------------------------------------------------------------------------------------------------------------------------------------------------
Phel_FMNH2011.1                   111121123411111231111221121211111152111211111111134211643111111211111111212211211111222122111113111111112111111111341222212121311111111111211221131221111132222212121111121111122131111111111231211111111123112111121252311111212111????????????????????????????????-----------------------------------------------------------------------------------------------------------------------------------------------------------------------------------------------------------------------------------------------------------------------------------------------------------------------------------------------------------------------------------------------------------------------------------------------------------------------------------------------------------------------------------------------------------------------------------------------------------------------------------------------------------------------------------------------------------------------------------------------------------------------------------------------------------------------------------------------------------------------------------------------------------------------------------------------------------------------------------------------------------------------------------------------------------------------------------------------------------------------------------------------------------------------------------------------------------------------------------------------------------------------------------------------------------------------------------------------------------------------------------------------------------------------------------------------------------------------------------------------------------------------------------------------------------------------------------------------------------------------------------------------------------------------------------------------------------------------------------------------------------------------------------------------------------------------------------------------------------------------------------------------------------------------------------------------------------------------------------------------------------------------------------------------------------------------------------------------------------------------------------------------------------------------------------------------------------------------------------------------------------------------------------------------------------------------------------------------------------------------------------------------------------------------------------------------------------------------------------------------------------------------------------------------------------------------------------------------------------------------------------------------------------------------------------------------------------------
Phel_FMNH2011.2                   111122124311111231112354121212111252111211111111114111143111111211111111212211221111222122111113111111112111111111141222212121111111111111211221131221111121222212121111121111121141111111121131211111111133112311321152311111211111????????????????????????????????-------------------------------------------------------------------------------------------------------------------------------------------------------------------------------------------------------------------------------------------------------------------------------------------------------------------------------------------------------------------------------------------------------------------------------------------------------------------------------------------------------------------------------------------------------------------------------------------------------------------------------------------------------------------------------------------------------------------------------------------------------------------------------------------------------------------------------------------------------------------------------------------------------------------------------------------------------------------------aaaccgttcaggggtaaacctgagaaacccgaaagttcgaaaggagagattcaccgcgactcgac--tcgtcggcg--agtgcg-cgtacggacgt------cgcgtcg---gcttc----ggtcggcgt-------------------------------------------------------------------gcgccgcacgcg-tgccgtt--cg-gacgagcgatcgcgtgcacttctctcctagtagg-acgtc-------------gcgacccgtcgggtgtcggtctacga---tcgacggt------------ggagtccgcga--------gacgatcgcctcaaaa----cgatc-------tcgttctcgcgaaccc------gtcgc----------atccggccggctcgctcgacggtagaaca--tgaggggcgcggggccgcgac--t--agttt--gcgtccg-acccgtcgcaagcgt------g--ctc--------------------------ggt-aat-ctggtgcac--tcggagtcctc-gtg-----------------------------tctccggtcccggatccgagcta-ctgttcgcggcgga-gttctcggacagactccgtatacacgcccgtcagcgacgctattgctttgggtactttcaggacccgtcttgaaacacggaccaaggagtctagcatgaacgcgagtcttagggactc--tcaa---------tttaaagaactaaac--c-ttgaggcgtaatgaaagtgaagatc-cgcctt---gcgcgcgatctagggaatac-gggtg---aggtc--aaaag---------ccga-a-----------------ccctgcattcccggggcgtctcg----atctcatcgcgagat---------------------------gaggcgcacccagagcgtacacgctccatcatatgtttactgttggaatagatgtcgatacacgagcctattttacatctgcaaccataattattgccgttccaaccggcattaaaattttcagttgattggccaccctccacggaacacaacttagatactcgcccacacttctatgagccctaggattcgtattcctatttacagtaggggggctgactggagtaattttagctaactcatcaatcgatattattctacacgacacttattatgtagtagcccattttcactacgttctctccatgggggcagtattcgctattatagggggattagtccaatgatacccattgtttacaggacttacaataaaccagaaa---ctccttaaaattcaatttctcgtaatattcattggagtaaatttaacattcttccctcaacacttcttaggattaagaggaatacctcgtcgatactctgactacccagactcgttcactccctgaaatgtagtctcatctattggatcatcaatttcaatggtagctattatcttattaatctatattatttgagagagaatttccttaaaacgaaaggctttaataaccactcagatatcaacatcaattgaatgattacaagacactcccccaagagaacatagatattcagaattaccaaagctctcgggattc
Phel_FMNH2011.3                   111112122311111231112221123211111152111111111111134111143111111211111111212211221111122112111111111111112111111111141232212121111111111111211221131221111131222212121111121111122131111111111231211111111123112131121252313111211111????????????????????????????????-----------------------------------------------------------------------------------------------------------------------------------------------------------------------------------------------------------------------------------------------------------------------------------------------------------------------------------------------------------------------------------------------------------------------------------------------------------------------------------------------------------------------------------------------------------------------------------------------------------------------------------------------------------------------------------------------------------------------------------------------------------------------------------------------------------------------------------------------------------------------------------------------------------------------------------------------------------------------------------------------------------------------------------------------------------------------------------------------------------------------------------------------------------------------------------------------------------------------------------------------------------------------------------------------------------------------------------------------------------------------------------------------------------------------------------------------------------------------------------------------------------------------------------------------------------------------------------------------------------------------------------------------------------------------------------------------------------------------------------------------------------------------------------------------------------------------------------------------------------------------------------------------------------------------------------------------------------------------------------------------------------------------------------------------------------------------------------------------------------------------------------------------------------------------------------------------------------------------------------------------------------------------------------------------------------------------------------------------------------------------------------------------------------------------------------------------------------------------------------------------------------------------------------------------------------------------------------------------------------------------------------------------------------------------------------------------------------------
Phel_FMNH2011.4                   111122124411111231112221121212111152111211111111113111143111111111111111212211221111122122111113111111112111111111121232212122111111111111211221131221111131222212121111121111122131111111121231251111111133112232221252311111211111????????????????????????????????-----------------------------------------------------------------------------------------------------------------------------------------------------------------------------------------------------------------------------------------------------------------------------------------------------------------------------------------------------------------------------------------------------------------------------------------------------------------------------------------------------------------------------------------------------------------------------------------------------------------------------------------------------------------------------------------------------------------------------------------------------------------------------------------------------------------------------------------------------------------------------------------------------------------------------------------------------------------------------------------------------------------------------------------------------------------------------------------------------------------------------------------------------------------------------------------------------------------------------------------------------------------------------------------------------------------------------------------------------------------------------------------------------------------------------------------------------------------------------------------------------------------------------------------------------------------------------------------------------------------------------------------------------------------------------------------------------------------------------------------------------------------------------------------------------------------------------------------------------------------------------------------------------------------------------------------------------------------------------------------------------------------------------------------------------------------------------------------------------------------------------------------------------------------------------------------------------------------------------------------------------------------------------------------------------------------------------------------------------------------------------------------------------------------------------------------------------------------------------------------------------------------------------------------------------------------------------------------------------------------------------------------------------------------------------------------------------------------
Phel_globiformis                  111114123411111231112221143212111152111211111111134111143111111211111111212221111111222122111111111111112111111111221232212122111111111111211221131221111131222211121111121111111141111111121121211111111123112312321152311111211111????????????????????????????????-----------------------------------------------------------------------------------------------------------------------------------------------------------------------------------------------------------------------------------------------------------------------------------------------------------------------------------------------------------------------------------------------------------------------------------------------------------------------------------------------------------------------------------------------------------------------------------------------------------------------------------------------------------------------------------------------------------------------------------------------------------------------------------------------------------------------------------------------------------------------------------------------------------------------------------------------------------------------------------------------------------------------------------------------------------------------------------------------------------------------------------------------------------------------------------------------------------------------------------------------------------------------------------------------------------------------------------------------------------------------------------------------------------------------------------------------------------------------------------------------------------------------------------------------------------------------------------------------------------------------------------------------------------------------------------------------------------------------------------------------------------------------------------------------------------------------------------------------------------------------------------------------------------------------------------------------------------------------------------------------------------------------------------------------------------------------------------------------------------------------------------------------------------------------------------------------------------------------------------------------------------------------------------------------------------------------------------------------------------------------------------------------------------------------------------------------------------------------------------------------------------------------------------------------------------------------------------------------------------------------------------------------------------------------------------------------------------------
Phel_gracilis                     111114121311121231112354143211111152111111111111134111243211111211111111213211221112222111111111111112113112121221131212212121111211111111111221131221111131222212121111121111122141111111121141311111111132111252321132424211221111????????????????????????????????caaggaaggcagcaggcgcgcaaattacccactcccggcacggggaggtagtgacgaaaaat-aacgatacggg-actcatcc-gaggccccgtaatcggaatgagtacactttaaatcctttaacgaggatcaattggagggcaagtctggtgccagcagccgcggtaattccagctccaata-gcgtatattaaa-gttgttgcggttaaaaagctcgtag-tcgaatctgtgtcgtgcgccgccggttcatcgctcgcggtgtcaa-ctggcgtg-tcgcaggacgtcctgcc--ggtgga------------cttagc--c----------------------------------------------------------gcgt-cgtcgtctcgcgcggcgt--------------------------------------------cg-----------------------------tggcggtccaac---ttc-aaca-atcccaccgcggtgctcttcgctgagtgtcgaggtgggccggcacgtttactttgaacaaattagagtgcttaaagcaggcta-aaatttcgcctgaatactgtgtgcatggaataatggaataggacctcggttctattttgttagttttcggaaccccgaggtaatgattaataggaacggatgggggcattcgtattgcgacgttagaggtgaaattcttggatcgtcgcaagacggacttaagcgaaagcatttgccaaaaacgctttcattgatcaagaacgaaagttagaggttcgaaggcgatcagataccgccctagttctaaccataaacgatg-ccagctag--cgatccgccga-cgttcctccgatgac-tcggcgggcagcttccgggaaaccaaagctttt-gggttccgggggaagtaaaccggtcaggagtatacgtgagaaaccggatagtt-gaaaggagagattcaccgcgactcgac--gcgtcggcg--agtgcg-cgyacgcg---------------------------------------------------------------------------------------------------------------------tgccgtt--cg-gacgtgcgatcgcgtgcacttctctcctagtagg-acgtc-------------gcgacccgtcgggtgccggtctacga---tcgacggt------------ggagcccgcga--------gacgatcgcctcaaaa----cgatt-------acgttctcgcgaaccc------gtcgc----------atctggccggctcgctcgacggtagaaaa--tgaggggcgcggggccgcgac--c--agttc--gcgtccg-acccgtcgcaagcgt------g--ctc--------------------------sgw-aat-ttggtgcac--tcggagtcctc-gcg-----------------------------tctccggtcccgaatccgggcta-ctgttcgcggcggc-gttctcggacagactccgtatacacgcccgtcagcgacgctattgctttgggtactttcaggacccgtcttgaaacacggaccaaggagtctagcatgaacgcgagtcttagggactc--taaa---------tttaaagaactaaac--c-ttgaggcgtaatgaaagtgaagatc-cgcctt---gcgcgcgatctagggaatac-gggcg---aggcc---gaaag--------ccga-a-----------------ccctgcactcccggggcgtctcg----atctcatcgcgagat---------------------------gaggcctacccggaccttacactctccatcatatgtttaccgttggtatagatgtagatacccgggcctactttacctcagcaacaatgattattgctgttccaaccggaattaagattttcagttgattggcaactttacacggaacccagttaagatattcacctactctattatgagctttagggtttgtatttcttttcacagttgggggattaactggagttattttagctaattcatcacttgatattgttttacacgacacctactatgtagtagcccatttccattatgttttatctataggagcagtatttgctattataggaggattaatccagtgatatcctttatttacaggcttaactataaaccaaaag---cttcttaaaattcaattcttcatcatattcctcggagtaaatttaacattcttccctcagcacttcttaggattaagaggaatacctcgacgatactcagactaccctgattcatttacaccatgaaatgtagtttcttcgattggatcatcaatctcgactgtagccattattctattaatttatattatatgagaaagaatgtcattaaatcgaaaaaccctaataacatctcatataccaacatctattgaatgattacaagccactccacctagagaacacagatactcagaattacctaagttatcaggattc
Phel_haemorrhous                  1111421234111113311122231232121113511112111111111341112{24}3111111111111111213221221111222122111111111111112112111221121222212121111111111111111111131121111221332211121111121111121122111111112221211111112?12112351211311123111111111????????????????????????????????caaggaaggcagcaggcgcgcaaattacccactcccggcacggggaggtagtgacgaaaaat-aacgatacggg-actcatcc-gaggccccgtaatcggaatgagtacactttaaatcctttaacgaggatcaattggagggcaagtctggtgccagcagccgcggtaattccagctccaata-gcgtatattaaa-gttgttgcggttaaaaagctcgtag-tcgaatctgtgtcgtgcgccgccggttcatcgctcgcggtgtcaa-ctggcgtg-tcgcaggacgtcctgcc--ggtgga------------cttagc--c----------------------------------------------------------gcgt-cgtcgtctcgcgcggcgt--------------------------------------------cg-----------------------------tggcggtccaac---ttc-aaca-atcccaccgcggtgctcttcgctgagtgtcgaggtgggccggcacgtttactttgaacaaattagagtgcttaaagcaggcta-aaatttcgcctgaatactgtgtgcatggaataatggaataggacctcggttctattttgttagttttcggaaccccgaggtaatgattaataggaacggatgggggcattcgtattgcgacgttagaggtgaaattcttggatcgtcgcaagacggacttaagcgaaagcatttgccaaaaacgctttcattgatcaagaacgaaagttagaggttcgaaggcgatcagataccgccctagttctaaccataaacgatg-ccagctag--cgatccgccga-cgttcctccgatgac-tcggcgggcagcttccgggaaaccaaagctttt-gggttccgggggaagt---------------------------------------------------------------------------------------------------------------------------------------------------------------------------------------------------------------------------------------------------------------------------------------------------------------------------------------------------------------------------------------------------------------------------------------------------------------------------------------------------------------------------------------------------------------------------------------------------------------------------------------------------------------------------------------------------------------------------------------------------------------------------------------------------------------------------------------------------------------------------------------------------------------------------------------------------------------------------------------------------------------------------------acaccacatgttcactgtaggaatggacgttgatactcgagcatattttacttcagccacaatgattattgccgtcccaactggaattaaaattttcagatgattagcaacacttcatgggactcaactaagatactctccgaccctcttatgagctttaggattcgtattcctattcacagtagggggtttaacaggtgtgattcttgccaattcctcgattgatattattttacatgatacatattatgttgtagcacatttccattatgttctatccataggagctgttttcgctattatgggaggattaatccaatggtatccactatttaccggattaaccatgaaccaaaag---ctcctaaaaattcaattcttcgtaatatttgtaggagttaatttaaccttctttcctcagcactttttagggttaagagggataccacgacgatactcagactaccctgactccttcactccatgaaatgttatttcctcaattggatcatcaatctccatagtagcaattattttactaatctacattatatgagaaagaatatcaataaaccgaaaggccttaataacaacccatataccaacatcaattgaatggctacaagctactcctccaagagagcacagatactcagaactgcctaagttatcaggattc
Phel_InbioD                       11112112{12}111111231111223143312111251111211121111124111444131111111111111213221221111122422113123111211112111221221121122212111111?11111111211111121131111221232211121111121111121131111111121231511111112132211122211152311111122111????????????????????????????????-----------------------------------------------------------------------------------------------------------------------------------------------------------------------------------------------------------------------------------------------------------------------------------------------------------------------------------------------------------------------------------------------------------------------------------------------------------------------------------------------------------------------------------------------------------------------------------------------------------------------------------------------------------------------------------------------------------------------------------------------------------------------------------------------------------------------------------------------------------------------------------------------------------------------------------------------------------------------------------------------------------------------------------------------------------------------------------------------------------------------------------------------------------------------------------------------------------------------------------------------------------------------------------------------------------------------------------------------------------------------------------------------------------------------------------------------------------------------------------------------------------------------------------------------------------------------------------------------------------------------------------------------------------------------------------------------------------------------------------------------------------------------------------------------------------------------------------------------------------------------------------------------------------------------------------------------------------------------------------------------------------------------------------------------------------------------------------------------------------------------------------------------------------------------------------------------------------------------------------------------------------------------------------------------------------------------------------------------------------------------------------------------------------------------------------------------------------------------------------------------------------------------------------------------------------------------------------------------------------------------------------------------------------------------------------------------------------------
Phel_INBioN                       111124121111142131111121123112141352111211111111134111643111111111111111212221221211222111111111211311112112111111231222212111111111111111211111131131111132332212121111121111121141111111112221251111112132212312221152421111222111????????????????????????????????-----------------------------------------------------------------------------------------------------------------------------------------------------------------------------------------------------------------------------------------------------------------------------------------------------------------------------------------------------------------------------------------------------------------------------------------------------------------------------------------------------------------------------------------------------------------------------------------------------------------------------------------------------------------------------------------------------------------------------------------------------------------------------------------------------------------------------------------------------------------------------------------------------------------------------------------------------------------------------------------------------------------------------------------------------------------------------------------------------------------------------------------------------------------------------------------------------------------------------------------------------------------------------------------------------------------------------------------------------------------------------------------------------------------------------------------------------------------------------------------------------------------------------------------------------------------------------------------------------------------------------------------------------------------------------------------------------------------------------------------------------------------------------------------------------------------------------------------------------------------------------------------------------------------------------------------------------------------------------------------------------------------------------------------------------------------------------------------------------------------------------------------------------------------------------------------------------------------------------------------------------------------------------------------------------------------------------------------------------------------------------------------------------------------------------------------------------------------------------------------------------------------------------------------------------------------------------------------------------------------------------------------------------------------------------------------------------------------
Phel_InbioU                       1111241243111112311122211432121111521112111111111341?1243211111211111111212221111111222122111113111111112111111231121232212122111111111111211221131221111131222211121111121111121141111111121231211111111123112212321152311111211111????????????????????????????????-----------------------------------------------------------------------------------------------------------------------------------------------------------------------------------------------------------------------------------------------------------------------------------------------------------------------------------------------------------------------------------------------------------------------------------------------------------------------------------------------------------------------------------------------------------------------------------------------------------------------------------------------------------------------------------------------------------------------------------------------------------------------------------------------------------------------------------------------------------------------------------------------------------------------------------------------------------------------------------------------------------------------------------------------------------------------------------------------------------------------------------------------------------------------------------------------------------------------------------------------------------------------------------------------------------------------------------------------------------------------------------------------------------------------------------------------------------------------------------------------------------------------------------------------------------------------------------------------------------------------------------------------------------------------------------------------------------------------------------------------------------------------------------------------------------------------------------------------------------------------------------------------------------------------------------------------------------------------------------------------------------------------------------------------------------------------------------------------------------------------------------------------------------------------------------------------------------------------------------------------------------------------------------------------------------------------------------------------------------------------------------------------------------------------------------------------------------------------------------------------------------------------------------------------------------------------------------------------------------------------------------------------------------------------------------------------------------------
Phel_InbioZZ                      11111412231111133111222112321111115211121111111113411114311111121111111121322122111122211211111311111111211111111112123221212211111111111121122113122111113124221112111112111112113111111?111131511111111122112312321152312111111111????????????????????????????????-----------------------------------------------------------------------------------------------------------------------------------------------------------------------------------------------------------------------------------------------------------------------------------------------------------------------------------------------------------------------------------------------------------------------------------------------------------------------------------------------------------------------------------------------------------------------------------------------------------------------------------------------------------------------------------------------------------------------------------------------------------------------------------------------------------------------------------------------------------------------------------------------------------------------------------------------------------------------------------------------------------------------------------------------------------------------------------------------------------------------------------------------------------------------------------------------------------------------------------------------------------------------------------------------------------------------------------------------------------------------------------------------------------------------------------------------------------------------------------------------------------------------------------------------------------------------------------------------------------------------------------------------------------------------------------------------------------------------------------------------------------------------------------------------------------------------------------------------------------------------------------------------------------------------------------------------------------------------------------------------------------------------------------------------------------------------------------------------------------------------------------------------------------------------------------------------------------------------------------------------------------------------------------------------------------------------------------------------------------------------------------------------------------------------------------------------------------------------------------------------------------------------------------------------------------------------------------------------------------------------------------------------------------------------------------------------------------------
Phel_interrogans                  1111141223111112??11????????12111151111211111111114111143111111211111111????????????22211121111?11?11?112111111??1121?2221??2????111?111?1?11???????????????????????????????????????????????????????????????????????????????????????????????????????????????????????-----------------------------------------------------------------------------------------------------------------------------------------------------------------------------------------------------------------------------------------------------------------------------------------------------------------------------------------------------------------------------------------------------------------------------------------------------------------------------------------------------------------------------------------------------------------------------------------------------------------------------------------------------------------------------------------------------------------------------------------------------------------------------------------------------------------------------------------------------------------------------------------------------------------------------------------------------------------------------------------------------------------------------------------------------------------------------------------------------------------------------------------------------------------------------------------------------------------------------------------------------------------------------------------------------------------------------------------------------------------------------------------------------------------------------------------------------------------------------------------------------------------------------------------------------------------------------------------------------------------------------------------------------------------------------------------------------------------------------------------------------------------------------------------------------------------------------------------------------------------------------------------------------------------------------------------------------------------------------------------------------------------------------------------------------------------------------------------------------------------------------------------------------------------------------------------------------------------------------------------------------------------------------------------------------------------------------------------------------------------------------------------------------------------------------------------------------------------------------------------------------------------------------------------------------------------------------------------------------------------------------------------------------------------------------------------------------------------
Phel_interruptus                  1111241223111112311122211232111111511112111111111441111431111122111111112132211211112221221111131111111121111111111212212121221111111111112112211311211212313322221111111211111111211111111111312111111111222122312121523111112111111221211122221111132121122221232?-----------------------------------------------------------------------------------------------------------------------------------------------------------------------------------------------------------------------------------------------------------------------------------------------------------------------------------------------------------------------------------------------------------------------------------------------------------------------------------------------------------------------------------------------------------------------------------------------------------------------------------------------------------------------------------------------------------------------------------------------------------------------------------------------------------------------------------------------------------------------------------------------------------------------------------------------------------------------------------------------------------------------------------------------------------------------------------------------------------------------------------------------------------------------------------------------------------------------------------------------------------------------------------------------------------------------------------------------------------------------------------------------------------------------------------------------------------------------------------------------------------------------------------------------------------------------------------------------------------------------------------------------------------------------------------------------------------------------------------------------------------------------------------------------------------------------------------------------------------------------------------------------------------------------------------------------------------------------------------------------------------------------------------------------------------------------------------------------------------------------------------------------------------------------------------------------------------------------------------------------------------------------------------------------------------------------------------------------------------------------------------------------------------------------------------------------------------------------------------------------------------------------------------------------------------------------------------------------------------------------------------------------------------------------------------------------------------------
Phel_Jujuy                        11112212121111123111221112321211125111111111111111411145311111111111111121221122111112212221111111111?11111{12}12111114122221212???1111111111211???????????????????????????????????????????????????????????????????????????????????????????????????????????????????????-----------------------------------------------------------------------------------------------------------------------------------------------------------------------------------------------------------------------------------------------------------------------------------------------------------------------------------------------------------------------------------------------------------------------------------------------------------------------------------------------------------------------------------------------------------------------------------------------------------------------------------------------------------------------------------------------------------------------------------------------------------------------------------------------------------------------------------------------------------------------------------------------------------------------------------------------------------------------------------------------------------------------------------------------------------------------------------------------------------------------------------------------------------------------------------------------------------------------------------------------------------------------------------------------------------------------------------------------------------------------------------------------------------------------------------------------------------------------------------------------------------------------------------------------------------------------------------------------------------------------------------------------------------------------------------------------------------------------------------------------------------------------------------------------------------------------------------------------------------------------------------------------------------------------------------------------------------------------------------------------------------------------------------------------------------------------------------------------------------------------------------------------------------------------------------------------------------------------------------------------------------------------------------------------------------------------------------------------------------------------------------------------------------------------------------------------------------------------------------------------------------------------------------------------------------------------------------------------------------------------------------------------------------------------------------------------------------------
Phel_KUNHM2010.1                  111114123411111231112221121211131152111111111111134221143111111211111111213211221111222112111111111112123111111111231212212123311211111111311231131221111231222212121111111111112241111111123221211111111133112311121121111111212111????????????????????????????????-----------------------------------------------------------------------------------------------------------------------------------------------------------------------------------------------------------------------------------------------------------------------------------------------------------------------------------------------------------------------------------------------------------------------------------------------------------------------------------------------------------------------------------------------------------------------------------------------------------------------------------------------------------------------------------------------------------------------------------------------------------------------------------------------------------------------------------------------------------------------------------------------------------------------------------------------------------------------------------------------------------------------------------------------------------------------------------------------------------------------------------------------------------------------------------------------------------------------------------------------------------------------------------------------------------------------------------------------------------------------------------------------------------------------------------------------------------------------------------------------------------------------------------------------------------------------------------------------------------------------------------------------------------------------------------------------------------------------------------------------------------------------------------------------------------------------------------------------------------------------------------------------------------------------------------------------------------------------------------------------------------------------------------------------------------------------------------------------------------------------------------------------------------------------------------------------------------------------------------------------------------------------------------------------------------------------------------------------------------------------------------------------------------------------------------------------------------------------------------------------------------------------------------------------------------------------------------------------------------------------------------------------------------------------------------------------------------------
Phel_KUNHM2010.10                 111124323111111231112221123212111151111211111111111111143111111211111111213211211111222122111111111111112111111111121232212122111111111111211221131221111131222212121111121111121142111111132131211111111123112211121152311111211111????????????????????????????????-----------------------------------------------------------------------------------------------------------------------------------------------------------------------------------------------------------------------------------------------------------------------------------------------------------------------------------------------------------------------------------------------------------------------------------------------------------------------------------------------------------------------------------------------------------------------------------------------------------------------------------------------------------------------------------------------------------------------------------------------------------------------------------------------------------------------------------------------------------------------------------------------------------------------------------------------------------------------------------------------------------------------------------------------------------------------------------------------------------------------------------------------------------------------------------------------------------------------------------------------------------------------------------------------------------------------------------------------------------------------------------------------------------------------------------------------------------------------------------------------------------------------------------------------------------------------------------------------------------------------------------------------------------------------------------------------------------------------------------------------------------------------------------------------------------------------------------------------------------------------------------------------------------------------------------------------------------------------------------------------------------------------------------------------------------------------------------------------------------------------------------------------------------------------------------------------------------------------------------------------------------------------------------------------------------------------------------------------------------------------------------------------------------------------------------------------------------------------------------------------------------------------------------------------------------------------------------------------------------------------------------------------------------------------------------------------------------------
Phel_KUNHM2010.11                 111114121211111231112221123211111151111111111111134211453111111211111111213211221112222112113111111311111111221221131212212121311211111111111221131221111131232211121111121111122141111111121141311111111132111251221152224211221111????????????????????????????????caaggaaggcagcaggcgcgcaaattacccactcccggcacggggaggtagtgacgaaaaat-aacgatacggg-actcatcc-gaggccccgtaatcggaatgagtacactttaaatcctttaacgaggatcaattggagggcaagtctggtgccagcagccgcggtaattccagctccaata-gcgtatattaaa-gttgttgcggttaaaaagctcgtag-tcgaatctgtgtcgtgcgccgccggttcatcgctcgcggtgtcaa-ctggcgtg-tcgcaggacgtcctgcc--ggtgga------------cttagc--c----------------------------------------------------------gcgt-cgtcgtctcgcgcggcgt--------------------------------------------cg-----------------------------tggcggtccaac---ttc-aaca-atcccaccgcggtgctcttcgctgagtgtcgaggtgggccggcacgtttactttgaacaaattagagtgcttaaagcaggcta-aaatttcgcctgaatactgtgtgcatggaataatggaataggacctcggttctattttgttagttttcggaaccccgaggtaatgattaataggaacggatgggggcattcgtattgcgacgttagaggtgaaattcttggatcgtcgcaagacggacttaagcgaaagcatttgccaaaaacgctttcattgatcaagaacgaaagttagaggttcgaaggcgatcagataccgccctagttctaaccataaacgatg-ccagctag--cgatccgccga-cgttcctccgatgac-tcggcgggcagcttccgggaaaccaaagctttt-gggttccgggggaagt---------------------------------------------------------------------------------------------------------------------------------------------------------------------------------------------------------------------------------------------------------------------------------------------------------------------------------------------------------------------------------------------------------------------------------------------------------------------------------------------------------------------------------------------------------------------------------------------------------------------------------------------------------------------------------------------------------------------------------------------------------------------------------------------------------------------------------------------------------------------------------------------------------------------------------------------------------------------------------------------------------------------------------ccaccatatattcacagtaggtatagacgttgatactcgagcttactttacctcagcaacaataattattgctgttcccacaggaatcaaaatttttagttgattagcaaccttacacggaacccaattaagatattcccccacacttttatgagctttaggattcgtgttcctattcacggtagggggattaacgggagtcatcttagccaattcatcaattgacattgtattacatgatacctactacgtagtagcgcatttccactatgtcttatcaataggggcagtattcgccattataggaggattaattcaatgatatcctttattcacaggattaacaataaaccaaaaa---ctcctaaaaattcaattcttcattatatttattggggtaaacctaacgtttttccctcaacattttctaggtctaagaggtataccccgacgatactcagattatcctgactctttcacaccatgaaatgtagtctcttctattggatcatcaatttcgactgtagccattattctcttaatctatattatatgagaaagaatgtccttaaaccgaaaaagcctaataacatcccatataacaacatccattgaatggttacaagccacaccacctagagaacacagatattcagaacttcccaagttaacaggattc
Phel_KUNHM2010.12                 11111412121112123111222312321111125211111111111113411114311111121111111121321121111122211111111311111111211111122113121221212211121111111111111113122111123122222112111112111212212111111112?221211111111122112311121111124211111111????????????????????????????????caaggaaggcagcaggcgcgcaaattacccactcccggcacggggaggtagtgacgaaaaat-aacgatacggg-actcatcc-gaggccccgtaatcggaatgagtacactttaaatcctttaacgaggatcaattggagggcaagtctggtgccagcagccgcggtaattccagctccaata-gcgtatattaaa-gttgttgcggttaaaaagctcgtag-tcgaatctgtgtcgtgcgccgccggttcatcgctcgcggtgtcaa-ctggcgtg-tcgcaggacgtcctgcc--ggtgga------------cttagc--c----------------------------------------------------------gcgt-cgtcgtctcgcgcggcgt--------------------------------------------cg-----------------------------tggcggtccaac---ttc-aaca-atcccaccgcggtgctcttcgctgagtgtcgaggtgggccggcacgtttactttgaacaaattagagtgcttaaagcaggcta-aaatttcgcctgaatactgtgtgcatggaataatggaataggacctcggttctattttgttagttttcggaaccccgaggtaatgattaataggaacggatgggggcattcgtattgcgacgttagaggtgaaattcttggatcgtcgcaagacggacttaagcgaaagcatttgccaaaaacgctttcattgatcaagaacgaaagttagaggttcgaaggcgatcagataccgccctagttctaaccataaacgatg-ccagctag--cgatccgccga-cgttcctccgatgac-tcggcgggcagcttccggg-aaccaaag-tttt-ggg-tccgggggaagt---------------------------------------------------------------------------------------------------------------------------------------------------------------------------------------------------------------------------------------------------------------------------------------------------------------------------------------------------------------------------------------------------------------------------------------------------------------------------------------------------------------------------------------------------------------------------------------------------------------------------------------------------------------------------------------------------------------------------------------------------------------------------------------------------------------------------------------------------------------------------------------------------------------------------------------------------------------------------------------------------------------------------------ccatcacatattcacagtaggtatagacgttgacacacgagcctactttacctctgcaactataatcattgctgttcccacaggaattaaaatttttagttgattagcgaccttacatggaacccaattaaggtattcccccacacttctatgagctttaggtttcgtattccttttcacggtagggggattaactggagtaattctagctaattcatcagttgatattgttctacatgatacttattatgtagttgcacatttccactatgtattatctatgggagcagtattcgctattatagggggactaattcaatgataccctttattcacaggattatcaataaaccaaaag---ctacttaaaattcaatttttcgtgatatttgtaggagtaaatctaacgttctttccccaacacttcctaggacttagaggtatgccccgacgatactctgattacccggactctttcacaccatgaaacgtagtatcttctattggatcttcgatttcaacagtagcaattatccttctaatttatattctatgagagagaatgtcactaaatcgaaaaaccttaataacctcccatataccaacatccattgaatgattacaagccactccacctagagaacacagatattcagagttacctaagttatcaggattc
Phel_KUNHM2010.13                 11111212121111123111235414321211115211111111111113411144?111111211111111213211211111222111113111111211113111221221121212212122111211111111111221131221111131332212121111121111122141111111222212511111111123112351221111124211211111????????????????????????????????---------------------------------------------------------------------------------------------------------------------------------------------------------------------------------------------------------------gttaaaaagctcgtag-tcgaatctgtgtcgtgcgccgccggttcatcgctcgcggtgtcaa-ctggcgtg-tcgcaggacgtcctgcc--ggtgga------------cttagccgc----------------------------------------------------------gtcgtcgtctcgcgcggcgt-----------------------------------------------cg-----------------------------tggcggtccaac---ttc-aaca-atcccaccgcggtgctcttcgctgagtgtcgaggtgggccggcacgtttactttgaacaaattagagtgcttaaagcaggcta-aaatttcgcctgaatactgtgtgcatggaataatggaataggacctcggttctattttgttagttttcggaacc----------------------------------------------------------------------------------------------------------------------------------------------------------------------------------------------------------------------------------------------------------------------------------aaaccgttcaggggtaaacctgagaaacccgaaagttcgaaaggagagattcaccgcgactcgac--ccgtcggcg--agtgcg-cgtacggacgt------cgcgtcg---gcttc----ggtcggcgt-------------------------------------------------------------------gcgccgcacgcg-tgccgtt--cg-gacgtgcgatcgcgtgcacttctctcctagtagg-acgtc-------------gcgacccgtcgggtgccggtctacga---tcgacggt------------ggagcccgcga--------gacgatcgcctcaaaa----cgatt-------tagttctcgcgaaccc------gtcgc----------atccggccgactcgctcgacggtagaaca--cgaggggcgcggggccgcgac--c--agttc--gcgtccg-acccgtcgcaagcgt------g--ctc--------------------------ggt-aat-ttggtgcac--tcggagtcctc-gcg-----------------------------tctccggtcccgaatccgggcta-ctgttcgcggcggc-gttctcggacagactccgtatacacgcccgtcagcgacgctattgctttgggtactttcaggacccgtcttgaaacacggaccaaggagtctagcatgaacgcgagtcttagggactc--taaa---------tttaaagaactaaac--c-ttgaggcgtaatgaaagtgaagatc-cgcctt---gcgcgcgatctagggaatac-gggtg---aggccg-aaaag---------ccga-a-----------------ccctgcactcccggggcgtctcg----atctcatcgcgagat---------------------------gaggcgcacccagagcgtacacgct------------------------agacgtagatacacgagcctattttacttcagcaaccataattattgctgtaccaacaggaattaaaattttcagatgattagcaactttacacggaacccagctaaggtactctcccaccctattatgagctcttggattcgtattccttttcacagtaggtggattaacaggagttattctagctaattcatcaattgatattgtcctacatgacacatattacgtagtagcccatttccattatgttctatctataggagcagtatttgctattataggtggtcttattcaatgatatcccttattcacaggactaacaataaaccaaaag---ctccttaaaattcaattcttcatcatatttgtaggagttaatttaacattctttccccaacatttcctaggtcttgcaggaatacctcgacgatactctgattacccagattcattcacaccatgaaacgtaatttcctcgattggatcatcaatttcaactgtagctattattctcctaatttatattttatgggaaagaatatcattaaaccgaaaaagattaataacatcccacatatccacatctattgaatgactacaagctacccctcccagagaacacagatactcagaattacctaagctatcaggattc
Phel_KUNHM2010.14                 111114122211121231112354143211111252111111111111134211443211111211111111213211221111222111111111111112112111121221121212212122311211111111111111131221131121222211121111111111121131111112111121111?11111133111282221121111111221111????????????????????????????????-----------------------------------------------------------------------------------------------------------------------------------------------------------------------------------------------------------------------------------------------------------------------------------------------------------------------------------------------------------------------------------------------------------------------------------------------------------------------------------------------------------------------------------------------------------------------------------------------------------------------------------------------------------------------------------------------------------------------------------------------------------------------------------------------------------------------------------------------------------------------------------------------------------------------------------------------------------------------------------------------------------------------------------------------------------------------------------------------------------------------------------------------------------------------------------------------------------------------------------------------------------------------------------------------------------------------------------------------------------------------------------------------------------------------------------------------------------------------------------------------------------------------------------------------------------------------------------------------------------------------------------------------------------------------------------------------------------------------------------------------------------------------------------------------------------------------------------------------------------------------------------------------------------------------------------------------------------------------------------------------------------------------------------------------------------------------------------------------------------------------------------------------------------------------------------------------------------------------------------------------------------------------------------------------------------------------------------------------------------------------------------------------------------------------------------------------------------------------------------------------------------------------------------------------------------------------------------------------------------------------------------------------------------------------------------------------------------------
Phel_KUNHM2010.15                 111114121211111331112354143211111151111111111111134211143111111211111111213211221111222111111111111112113111121221131212212121311211111111111231131121111131332211121111121111122141111111121141311111111133112351221152224211211111????????????????????????????????-----------------------------------------------------------------------------------------------------------------------------------------------------------------------------------------------------------------------------------------------------------------------------------------------------------------------------------------------------------------------------------------------------------------------------------------------------------------------------------------------------------------------------------------------------------------------------------------------------------------------------------------------------------------------------------------------------------------------------------------------------------------------------------------------------------------------------------------------------------------------------------------------------------------------------------------------------------------------------------------------------------------------------------------------------------------------------------------------------------------------------------------------------------------------------------------------------------------------------------------------------------------------------------------------------------------------------------------------------------------------------------------------------------------------------------------------------------------------------------------------------------------------------------------------------------------------------------------------------------------------------------------------------------------------------------------------------------------------------------------------------------------------------------------------------------------------------------------------------------------------------------------------------------------------------------------------------------------------------------------------------------------------------------------------------------------------------------------------------------------------------------------------------------------------------------------------------------------------------------------------------------------------------------------------------------------------------------------------------------------------------------------------------------------------------------------------------------------------------------------------------------------------------------------------------------------------------------------------------------------------------------------------------------------------------------------------------------------
Phel_KUNHM2010.16                 111124121211111221112354123212111152111111211111134111243211111211111111113211221112222111111113111111112112121221121212212121111211111111111221131231111131333212121111121111122141111111121221211151111122112352221311113211211111????????????????????????????????-----------------------------------------------------------------------------------------------------------------------------------------------------------------------------------------------------------------------------------------------------------------------------------------------------------------------------------------------------------------------------------------------------------------------------------------------------------------------------------------------------------------------------------------------------------------------------------------------------------------------------------------------------------------------------------------------------------------------------------------------------------------------------------------------------------------------------------------------------------------------------------------------------------------------------------------------------------------------------------------------------------------------------------------------------------------------------------------------------------------------------------------------------------------------------------------------------------------------------------------------------------------------------------------------------------------------------------------------------------------------------------------------------------------------------------------------------------------------------------------------------------------------------------------------------------------------------------------------------------------------------------------------------------------------------------------------------------------------------------------------------------------------------------------------------------------------------------------------------------------------------------------------------------------------------------------------------------------------------------------------------------------------------------------------------------------------------------------------------------------------------------------------------------------------------------------------------------------------------------------------------------------------------------------------------------------------------------------------------------------------------------------------------------------------------------------------------------------------------------------------------------------------------------------------------------------------------------------------------------------------------------------------------------------------------------------------------------------
Phel_KUNHM2010.17                 11111412231111133111222112321111115211111111111113421235311111121111111121321122111222211211111311111?11211111111112123221212?1?1111111111211???????????????????????????????????????????????????????????????????????????????????????????????????????????????????????-----------------------------------------------------------------------------------------------------------------------------------------------------------------------------------------------------------------------------------------------------------------------------------------------------------------------------------------------------------------------------------------------------------------------------------------------------------------------------------------------------------------------------------------------------------------------------------------------------------------------------------------------------------------------------------------------------------------------------------------------------------------------------------------------------------------------------------------------------------------------------------------------------------------------------------------------------------------------------------------------------------------------------------------------------------------------------------------------------------------------------------------------------------------------------------------------------------------------------------------------------------------------------------------------------------------------------------------------------------------------------------------------------------------------------------------------------------------------------------------------------------------------------------------------------------------------------------------------------------------------------------------------------------------------------------------------------------------------------------------------------------------------------------------------------------------------------------------------------------------------------------------------------------------------------------------------------------------------------------------------------------------------------------------------------------------------------------------------------------------------------------------------------------------------------------------------------------------------------------------------------------------------------------------------------------------------------------------------------------------------------------------------------------------------------------------------------------------------------------------------------------------------------------------------------------------------------------------------------------------------------------------------------------------------------------------------------------------
Phel_KUNHM2010.18                 111114321211121231112354143212111353111112211111134211243211111211111111213211221111222112113123111111113111111221111222212121111111111111111111131121111131222211121111111111132131111111121111111111111122111211121321121111221111????????????????????????????????-----------------------------------------------------------------------------------------------------------------------------------------------------------------------------------------------------------------------------------------------------------------------------------------------------------------------------------------------------------------------------------------------------------------------------------------------------------------------------------------------------------------------------------------------------------------------------------------------------------------------------------------------------------------------------------------------------------------------------------------------------------------------------------------------------------------------------------------------------------------------------------------------------------------------------------------------------------------------------------------------------------------------------------------------------------------------------------------------------------------------------------------------------------------------------------------------------------------------------------------------------------------------------------------------------------------------------------------------------------------------------------------------------------------------------------------------------------------------------------------------------------------------------------------------------------------------------------------------------------------------------------------------------------------------------------------------------------------------------------------------------------------------------------------------------------------------------------------------------------------------------------------------------------------------------------------------------------------------------------------------------------------------------------------------------------------------------------------------------------------------------------------------------------------------------------------------------------------------------------------------------------------------------------------------------------------------------------------------------------------------------------------------------------------------------------------------------------------------------------------------------------------------------------------------------------------------------------------------------------------------------------------------------------------------------------------------------------------
Phel_KUNHM2010.19                 111114121211121231112354143212111252111111111111134111443211111211111111213211221111222112111111111111113111221221131212212122111211111111111221131221111131222221212111112111112212111111111121211111111133112311221311113111221111????????????????????????????????caaggaaggcagcaggcgcgcaaattacccactcccggcacggggaggtagtgacgaaaaat-aacgatacggg-actcatcc-gaggccccgtaatcggaatgagtacactttaaatcctttaacgaggatcaattggagggcaagtctggtgccagcagccgcggtaattccagctccaata-gcgtatattaaa-gttgttgcggttaaaaagctcgtag-tcgaatctgtgtcgtgcgccgccggttcatcgctcgcggtgtcaa-ctggcgtg-tcgcaggacgtcctgcc--ggtgga------------cttagc--c----------------------------------------------------------gcgt-cgtcgtctcgcgcggcgt--------------------------------------------cg-----------------------------tggcggtccaac---ttc-aaca-atcccaccgcggtgctcttcgctgagtgtcgaggtgggccggcacgtttactttgaacaaattagagtgcttaaagcaggcta-aaatttcgcctgaatactgtgtgcatggaataatggaataggacctcggttctattttgttagttttcggaaccccgaggtaatgattaataggaacggatgggggcattcgtattgcgacgttagaggtgaaattcttggatcgtcgcaagacggacttaagcgaaagcatttgccaaaaacgctttcattgatcaagaacgaaagttagaggttcgaaggcgatcagataccgccctagttctaaccataaacgatg-ccagctag--cgatccgccga-cgttcctccgatgac-tcggcgggcagcttccgggaaaccaaagctttt-gggttccgggggaagt---------------------------------------------------------------------------------------------------------------------------------------------------------------------------------------------------------------------------------------------------------------------------------------------------------------------------------------------------------------------------------------------------------------------------------------------------------------------------------------------------------------------------------------------------------------------------------------------------------------------------------------------------------------------------------------------------------------------------------------------------------------------------------------------------------------------------------------------------------------------------------------------------------------------------------------------------------------------------------------------------------------------------------tcaccacatatttaccgttggtatagatgtagatacccgagcctattttacctcagcaacaataatcattgctgtcccaacaggaatcaagatttttagttgattagctactttacacggaacccaattaaggtattcacccacacttctatgagctttagggtttgtgttccttttcacagtagggggattaactggggtcattttagctaattcttcaattgacattgttttacatgatacttactatgtagtagcccatttccattatgtcttatctataggagcagtatttgctattataggaggactaatccaatgatatcctctattcacagggttgactataaaccaaaag---ctcctcaaaatccaattcttcattatattcttaggagtaaatttgacattcttcccccagcacttcttaggtttaagaggaataccccgacgatattcagattatcctgattcattcacaccatgaaatgtagtttcctctattggatcgtcaatctcgactgtagccattattctgttaatttatattatatgggaaagaatatcattaaatcgaaaaaccctaataacatctcatatgcccacatctattgaatgactacaagcaacccctcctagagaacacagatactcagaattacctaaattatcagggttc
Phel_KUNHM2010.20                 11111212131112123111235414321{12}11115{12}111113131111134211443211111211111111213211121112222112111111111111113111221221231222212111111111111111211111131221111121222221112111112111121141111111123241111151111122111212221121121111213111????????????????????????????????-----------------------------------------------------------------------------------------------------------------------------------------------------------------------------------------------------------------------------------------------------------------------------------------------------------------------------------------------------------------------------------------------------------------------------------------------------------------------------------------------------------------------------------------------------------------------------------------------------------------------------------------------------------------------------------------------------------------------------------------------------------------------------------------------------------------------------------------------------------------------------------------------------------------------------------------------------------------------------------------------------------------------------------------------------------------------------------------------------------------------------------------------------------------------------------------------------------------------------------------------------------------------------------------------------------------------------------------------------------------------------------------------------------------------------------------------------------------------------------------------------------------------------------------------------------------------------------------------------------------------------------------------------------------------------------------------------------------------------------------------------------------------------------------------------------------------------------------------------------------------------------------------------------------------------------------------------------------------------------------------------------------------------------------------------------------------------------------------------------------------------------------------------------------------------------------------------------------------------------------------------------------------------------------------------------------------------------------------------------------------------------------------------------------------------------------------------------------------------------------------------------------------------------------------------------------------------------------------------------------------------------------------------------------------------------------------------------------
Phel_KUNHM2010.21                 111114121211121231112354143211111351111112111111134111243211111211111111213211211112122112111113111112113111111221131222212121111111111111111221131221111131332212121111121111122141111111122141211111111133112351211162223211211111????????????????????????????????caaggaaggcagcaggcgcgcaaattacccactcccggcacggggaggtagtgacgaaaaat-aacgatacggg-actcatcc-gaggccccgtaatcggaatgagtacactttaaatcctttaacgaggatcaattggagggcaagtctggtgccagcagccgcggtaattccagctccaata-gcgtatattaaa-gttgttgcggttaaaaagctcgtag-tcgaatctgtgtcgtgcgccgccggttcatcgctcgcggtgtcaa-ctggcgtg-tcgcaggacgtcctgcc--ggtgga------------cttagc--c----------------------------------------------------------gcga-cgtcgtctcgcgcggcgt--------------------------------------------cg-----------------------------tggcggtccaac---ttc-aaca-atcccaccgcggtgctcttcgctgagtgtcgaggtgggccggcacgtttactttgaacaaattagagtgcttaaagcaggcta-aaatttcgcctgaatactgtgtgcatggaataatggaataggacctcggttctattttgttagttttcggaaccccgaggtaatgattaataggaacggatgggggcattcgtattgcgacgttagaggtgaaattcttggatcgtcgcaagacggacttaagcgaaagcatttgccaaaaacgctttcattgatcaagaacgaaagttagaggttcgaaggcgatcagataccgccctagttctaaccataaacgatg-ccagctag--cgatccgccga-cgttcctccgatgac-tcggcgggcagcttccgggaaaccaaagctttt-gggttccgggggaagtaaaccgttcaggggtaaacctgagaaacccgaaagttcgaaaggagagattcaccgcgactcgac--gcgtcggcg--agtgcg-cgtacggacgt------cgcgtcg---gcttc----ggtcggcgt-------------------------------------------------------------------gcgccgcacgcg-tgccgtt--cg-gacgtgcgatcgcgtgcacttctctcctagtagg-acgtc-------------gcgacccgtcgggtgtcggtctacga---tcgacggt------------ggagcccgcg---------------------aaaa----cgatt-------tcgttctcgcgaaccc------gtcgc----------atccggccgactcgctcgacggtagaaca--tgaggggcgcggggccgcgac--t--agttc--gcgtccg-acccgtcgcaagcgt------g--ctc--------------------------ggt-aat-tcggtgtac--tcggagtcctc-gcg-----------------------------tctccggtcccggatccgggcta-ctgttcgcggcgga-gttctcggacagactccgtatacacgcccgtcagcgacgctattgctttgggtactttcaggacccgtcttgaaacacggaccaaggagtctagcatgaacgcgagtcttagggactc--tcaa---------tttaaagaactaaac--c-ttgaggcgtaatgaaagtgaagatc-cgcctt---gcgcgcgatctagggaatac-gggcg---aggtc--caaaa---------ccga-a-----------------ccctgcattcccggggcgtctcg----atctcatcgcgagat---------------------------gaggcgcacccagagcgtacacgcttcatcacatatttactgttggaatagatgtagatacacgggcctacttcacttcagccactataattattgccgtacctactggtattaaaatttttagatgacttgctactctccacggaactcaattaagatattcacctacattattatgagctttagggtttgtcttcctattcaccgtaggtggtcttacaggagtaatcctagctaattcctctattgatattgttttacatgacacttattatgtagtggcccatttccactatgttctttctataggagcagtatttgctatcataggaggattaattcaatgataccctttatttacaggactcacaataaatcaatcc---ttactaaaaattcaattcatagtaatatttattggagtaaacctaaccttttttccccaacattttctaggattaagaggtataccacgacggtattctgactacccagattcatttaccccatgaaatattgtatcttctattggtagatcaatctcaatagtagctattatcatattaatttacattatatgagaaagaatatctcttaatcgaaaaacccttataactactcaaataccaacatcaattgaatgattacaagccacacctccaagagaacatagttattctgaactaccaaaattatcaggattc
Phel_KUNHM2010.22                 111122132311111231112221143211111152111211111111114111143111111211111111213211121111222122111113111112113111111111121242212121111211111111211111131121111121222211121111121111121142111111121131211111112132212312221152311111211111????????????????????????????????caaggaaggcagcaggcgcgcaaattacccactcccggcacggggaggtagtgacgaaaaat-aacgatacggg-actcatcc-gaggccccgtaatcggaatgagtacactttaaatcctttaacgaggatcaattggagggcaagtctggtgccagcagccgcggtaattccagctccaata-gcgtatattaaa-gttgttgcggttaaaaagctcgtag-tcgaatttgtgtcgtgcgccgccggttcatcgctcgcggtgtcaa-ctggcgtg-tcgcaggacgtcctgcc--ggtgga------------cttagc--c----------------------------------------------------------gcgt-cgtcgtctcgtgcggcgt--------------------------------------------cg-----------------------------cggcggtccaac---ttc-aaca-atcccaccgcggtgctcttcgctgagtgtcgaggtgggccggcacgtttactttgaacaaattagagtgcttaaagcaggcta-aaatttcgcctgaatactgtgtgcatggaataatggaataggacctcggttctattttgttagttttcggaaccccgaggtaatgattaataggaacggatgggggcattcgtattgcgacgttagaggtgaaattcttggatcgtcgcaagacggacttaagcgaaagcatttgccaaaaacgctttcattgatcaagaacgaaagttagaggttcgaaggcgatcagataccgccctagttctaaccataaacgatg-ccagctag--cgatccgccga-cgttcctccgatgac-tcggcgggcagcttccgggaaaccaaagctttt-gggttccgggggaagt---------------------------------------------------------------------------------------------------------------------------------------------------------------------------------------------------------------------------------------------------------------------------------------------------------------------------------------------------------------------------------------------------------------------------------------------------------------------------------------------------------------------------------------------------------------------------------------------------------------------------------------------------------------------------------------------------------------------------------------------------------------------------------------------------------------------------------------------------------------------------------------------------------------------------------------------------------------------------------------------------------------------------------ccatcatatatttactgtcggtatagatgtagacacccgggcctattttacctcagcaactatgattattgctgtccccacaggaattaaaattttcagatgactggccacccttcatgggacccaattaagatactcccccacccttctatgagccttaggatttgtattcctatttacagtaggaggtttgactggtgtaattttagccaactcatcaattgatatcattttacacgatacttattatgtagtagcccacttccattatgtgctttccataggagcagtatttgccattataggaggattaatccagtgatatcccttatttacaggacttactataaatcagaaa---cttcttaaaattcaattccttgtaatattcatcggagtaaacctaacatttttccctcaacacttcttaggactaagaggcatacctcgtcgttactctgattaccctgactcatttacaccttgaaatgttatctcatcaattggttcgtctatttcaatagtagcgattattttattaatttacattatttgagaaagaatatctctaaatcggaaagcactattaaccactcaaatatcaacatccattgaatgattacaagctaccccaccaagagaacacagatactcagaattaccaaaactttcaggattc
Phel_KUNHM2010.23                 111112122311111231112221123211111151111211111111114111143111111211111111212211211111222122111111111112113111111111221242212121111111111111211???????????????????????????????????????????????????????????????????????????????????????????????????????????????????????caaggaaggcagcaggcgcgcaaattacccactcccggcacggggaggtagtgacgaaaaat-aacgatacggg-actcatcc-gaggccccgtaatcggaatgagtacactttaaatcctttaacgaggatcaattggagggcaagtctggtgccagcagccgcggtaattccagctccaata-gcgtatattaaa-gttgttgcggttaaaaagctcgtag-tcgaatctgtgtcgtgcgccgccggttcatcgctcgcggtgtcaa-ctggcgtg-tcgcaggacgtcctgcc--ggtgga------------cttagc--c----------------------------------------------------------gcgt-cgtcgtctcgcgcggcgt--------------------------------------------cg-----------------------------cggcggtccaac---ttc-aaca-atcccaccgcggtgctcttcgctgagtgtcgaggtgggccggcacgtttactttgaacaaattagagtgcttaaagcaggcta-aaatttcgcctgaatactgtgtgcatggaataatggaataggacctcggttctattttgttagttttcggaaccccgaggtaatgattaataggaacggatgggggcattcgtattgcgacgttagaggtgaaattcttggatcgtcgcaagacggacttaagcgaaagcatttgccaaaaacgctttcattgatcaagaacgaaagttagaggttcgaaggcgatcagataccgccctagttctaaccataaacgatg-ccagctag--cgatccgccga-cgttcctccgatgac-tcggcgggcagcttccgggaaaccaaagctttt-gggttccgggggaagt---------------------------------------------------------------------------------------------------------------------------------------------------------------------------------------------------------------------------------------------------------------------------------------------------------------------------------------------------------------------------------------------------------------------------------------------------------------------------------------------------------------------------------------------------------------------------------------------------------------------------------------------------------------------------------------------------------------------------------------------------------------------------------------------------------------------------------------------------------------------------------------------------------------------------------------------------------------------------------------------------------------------------------ccaccacatattcacagtcggaatagatgtagatacacgagcttacttcacatccgcaacaataattattgccgtccccactggaattaaaattttcagttgattggcaacccttcacggaacacaactaagatactctcctactttactttgagccttagggttcgtattcctattcacagtaggaggattaactggagtaatcttggccaattcatctattgatattatccttcacgacacttattatgtagttgcccatttccactatgtactttctataggagcagtgtttgctattatagggggattaatccaatgataccctttatttacaggacttaccataaaccaaaaa---ctccttaaaattcaattccttgtaatatttattggagttaatttaacattcttcccgcaacatttcttaggtttaagaggtataccccgccgatactctgattacccagactcattcaccccgtgaaatgttgtttcatctattggatcgtccatttcaatagtagccatcatcctattaatctacattgtttgggaaagaatatccctaaaccgaaaagcactaataactacccaaatatcaacatccattgaatgattacaggccactccccccagagaacatagatactcggaactaccaaagctttcaggattc
Phel_KUNHM2010.24                 1111221211111112311122211432121113511111121111111341112532111121111111112132112111122221221131241113121131111111111212222121221111111111112111111312111112312222121211111211111221421111111112412111111111?2112152221152423111221111????????????????????????????????-----------------------------------------------------------------------------------------------------------------------------------------------------------------------------------------------------------------------------------------------------------------------------------------------------------------------------------------------------------------------------------------------------------------------------------------------------------------------------------------------------------------------------------------------------------------------------------------------------------------------------------------------------------------------------------------------------------------------------------------------------------------------------------------------------------------------------------------------------------------------------------------------------------------------------------------------------------------------------------------------------------------------------------------------------------------------------------------------------------------------------------------------------------------------------------------------------------------------------------------------------------------------------------------------------------------------------------------------------------------------------------------------------------------------------------------------------------------------------------------------------------------------------------------------------------------------------------------------------------------------------------------------------------------------------------------------------------------------------------------------------------------------------------------------------------------------------------------------------------------------------------------------------------------------------------------------------------------------------------------------------------------------------------------------------------------------------------------------------------------------------------------------------------------------------------------------------------------------------------------------------------------------------------------------------------------------------------------------------------------------------------------------------------------------------------------------------------------------------------------------------------------------------------------------------------------------------------------------------------------------------------------------------------------------------------------------------------------
Phel_KUNHM2010.25                 1111221223111112311122211232121111511112111111111131111431111112111111112132112211112221221111111111121131111111111212322121211111111111112112211311111211312222121211111111111211421111111211212521111111?2212311121152311111211111????????????????????????????????-----------------------------------------------------------------------------------------------------------------------------------------------------------------------------------------------------------------------------------------------------------------------------------------------------------------------------------------------------------------------------------------------------------------------------------------------------------------------------------------------------------------------------------------------------------------------------------------------------------------------------------------------------------------------------------------------------------------------------------------------------------------------------------------------------------------------------------------------------------------------------------------------------------------------------------------------------------------------------------------------------------------------------------------------------------------------------------------------------------------------------------------------------------------------------------------------------------------------------------------------------------------------------------------------------------------------------------------------------------------------------------------------------------------------------------------------------------------------------------------------------------------------------------------------------------------------------------------------------------------------------------------------------------------------------------------------------------------------------------------------------------------------------------------------------------------------------------------------------------------------------------------------------------------------------------------------------------------------------------------------------------------------------------------------------------------------------------------------------------------------------------------------------------------------------------------------------------------------------------------------------------------------------------------------------------------------------------------------------------------------------------------------------------------------------------------------------------------------------------------------------------------------------------------------------------------------------------------------------------------------------------------------------------------------------------------------------------------
Phel_KUNHM2010.26                 111124131211142231112221123211111251111211111111134111243111111211111111213211211111222111213121111312112112111111131221212121111111111111211111131221111131332211111111121111121142111111112231211111111123212311221111123111212111????????????????????????????????-----------------------------------------------------------------------------------------------------------------------------------------------------------------------------------------------------------------------------------------------------------------------------------------------------------------------------------------------------------------------------------------------------------------------------------------------------------------------------------------------------------------------------------------------------------------------------------------------------------------------------------------------------------------------------------------------------------------------------------------------------------------------------------------------------------------------------------------------------------------------------------------------------------------------------------------------------------------------------------------------------------------------------------------------------------------------------------------------------------------------------------------------------------------------------------------------------------------------------------------------------------------------------------------------------------------------------------------------------------------------------------------------------------------------------------------------------------------------------------------------------------------------------------------------------------------------------------------------------------------------------------------------------------------------------------------------------------------------------------------------------------------------------------------------------------------------------------------------------------------------------------------------------------------------------------------------------------------------------------------------------------------------------------------------------------------------------------------------------------------------------------------------------------------------------------------------------------------------------------------------------------------------------------------------------------------------------------------------------------------------------------------------------------------------------------------------------------------------------------------------------------------------------------------------------------------------------------------------------------------------------------------------------------------------------------------------------------------
Phel_KUNHM2010.28                 111124121211111231112121123212111152111211111111134111243211111211111111212211221112222111213111111211112111111111121222212123111111111111111111131211211131332131121121111111121141111111121141111111111123211232321132313111221111????????????????????????????????-----------------------------------------------------------------------------------------------------------------------------------------------------------------------------------------------------------------------------------------------------------------------------------------------------------------------------------------------------------------------------------------------------------------------------------------------------------------------------------------------------------------------------------------------------------------------------------------------------------------------------------------------------------------------------------------------------------------------------------------------------------------------------------------------------------------------------------------------------------------------------------------------------------------------------------------------------------------------------------------------------------------------------------------------------------------------------------------------------------------------------------------------------------------------------------------------------------------------------------------------------------------------------------------------------------------------------------------------------------------------------------------------------------------------------------------------------------------------------------------------------------------------------------------------------------------------------------------------------------------------------------------------------------------------------------------------------------------------------------------------------------------------------------------------------------------------------------------------------------------------------------------------------------------------------------------------------------------------------------------------------------------------------------------------------------------------------------------------------------------------------------------------------------------------------------------------------------------------------------------------------------------------------------------------------------------------------------------------------------------------------------------------------------------------------------------------------------------------------------------------------------------------------------------------------------------------------------------------------------------------------------------------------------------------------------------------------------------
Phel_KUNHM2010.30                 111114121211111231112354123212111152111111111111132111443211111111111111213221111112222111111111111111113111111221121212212121111211111111211221131221111131332111121111121111122142111111111221211111111132112311121111124211222111????????????????????????????????-----------------------------------------------------------------------------------------------------------------------------------------------------------------------------------------------------------------------------------------------------------------------------------------------------------------------------------------------------------------------------------------------------------------------------------------------------------------------------------------------------------------------------------------------------------------------------------------------------------------------------------------------------------------------------------------------------------------------------------------------------------------------------------------------------------------------------------------------------------------------------------------------------------------------------------------------------------------------------------------------------------------------------------------------------------------------------------------------------------------------------------------------------------------------------------------------------------------------------------------------------------------------------------------------------------------------------------------------------------------------------------------------------------------------------------------------------------------------------------------------------------------------------------------------------------------------------------------------------------------------------------------------------------------------------------------------------------------------------------------------------------------------------------------------------------------------------------------------------------------------------------------------------------------------------------------------------------------------------------------------------------------------------------------------------------------------------------------------------------------------------------------------------------------------------------------------------------------------------------------------------------------------------------------------------------------------------------------------------------------------------------------------------------------------------------------------------------------------------------------------------------------------------------------------------------------------------------------------------------------------------------------------------------------------------------------------------------------
Phel_KUNHM2010.32                 11112412231111123111????????1111115111121111111113411135321111121111111121322122111212212211111111111111211?111111121232212121??1111112111211221131221111131222212121111121111122132111111121131211111111122212151121152321111311111????????????????????????????????-----------------------------------------------------------------------------------------------------------------------------------------------------------------------------------------------------------------------------------------------------------------------------------------------------------------------------------------------------------------------------------------------------------------------------------------------------------------------------------------------------------------------------------------------------------------------------------------------------------------------------------------------------------------------------------------------------------------------------------------------------------------------------------------------------------------------------------------------------------------------------------------------------------------------------------------------------------------------------------------------------------------------------------------------------------------------------------------------------------------------------------------------------------------------------------------------------------------------------------------------------------------------------------------------------------------------------------------------------------------------------------------------------------------------------------------------------------------------------------------------------------------------------------------------------------------------------------------------------------------------------------------------------------------------------------------------------------------------------------------------------------------------------------------------------------------------------------------------------------------------------------------------------------------------------------------------------------------------------------------------------------------------------------------------------------------------------------------------------------------------------------------------------------------------------------------------------------------------------------------------------------------------------------------------------------------------------------------------------------------------------------------------------------------------------------------------------------------------------------------------------------------------------------------------------------------------------------------------------------------------------------------------------------------------------------------------------------------
Phel_KUNHM2010.33                 111114122211112331112354123212111251111211111111114111143111112211111111213211221111222122211111111111112111111111131222212121111111111111211221131221111131222212121111121111121132111111111131211111111133112111221152321111211111????????????????????????????????caaggaaggcagcaggcgcgcaaattacccactcccggcacggggaggtagtgacgaaaaat-aacgatacggg-actcatcc-gaggccccgtaatcggaatgagtacactttaaatcctttaacgaggatcaattggagggcaagtctggtgccagcagccgcggtaattccagctccaata-gcgtatattaaa-gttgttgcggttaaaaagctcgtag-tcgaatctgtgtcgtgcgccgccggttcatcgctcgcggtgtcaa-ctggcgtg-tcgcaggacgtcctgcc--ggtgga------------cttagc--c----------------------------------------------------------gcgt-cgtcgtctcgcgcggcgt--------------------------------------------cg-----------------------------cggcggtccaac---ttc-aaca-atcccaccgcggtgctcttcgctgagtgtcgaggtgggccggcacgtttactttgaacaaattagagtgcttaaagcaggcta-aaatttcgcctgaatactgtgtgcatggaataatggaataggacctcggttctattttgttagttttcggaaccccgaggtaatgattaataggaacggatgggggcattcgtattgcgacgttagaggtgaaattcttggatcgtcgcaagacggacttaagcgaaagcatttgccaaaaacgctttcattgatcaagaacgaaagttagaggttcgaaggcgatcagataccgccctagttctaaccataaacgatg-ccagctag--cgatccgccga-cgttcctccgatgac-tcggcgggcagcttccgggaaaccaaagctttt-gggttccgggggaagt---------------------------------------------------------------------------------------------------------------------------------------------------------------------------------------------------------------------------------------------------------------------------------------------------------------------------------------------------------------------------------------------------------------------------------------------------------------------------------------------------------------------------------------------------------------------------------------------------------------------------------------------------------------------------------------------------------------------------------------------------------------------------------------------------------------------------------------------------------------------------------------------------------------------------------------------------------------------------------------------------------------------------------ccaccacatattcactgtgggaatagacgtagatactcgggcctatttcacctcagcaactataattattgctgttccgaccggaattaaaattttcaggtggctcgctacccttcacgggacccagctcaggtactcatcaaccttgctatgagccctggggtttgtattcctgtttacagtagggggattaacaggagtaatcctggctaactcatctattgatattatcctacacgatacttattatgtagttgcccatttccactatgtcctgtccatgggagccgtgtttgctattatggggggactgatccagtgatacccgctatttacaggattgaccatgaaccaaaaa---ctccttaaaattcaatttcttgtaatgtttattggagtgaatataacatttttcccacagcatttcttaggactaagggggataccccgccggtactcagattaccctgattcgttcaccccttgaaatgtcatctcatctattgggtcatcaatctctatggtagcaatcatcttattaatttatattatctgagaaaggataaccctaaaccgaaaggcattattaacaacccaaatatcaacatcaattgaatgactacaggcaaccccccctagagaacacagatactcagaactaccaaaactatcaggattc
Phel_KUNHM2010.34                 111114122311111331112354123212111152111211111111134111143111111211111111212211211111222112111111111111112111121111141232212123111211111111211221131121121131322212121111121111122131111111131231211111111122112111321152311111211111????????????????????????????????-----------------------------------------------------------------------------------------------------------------------------------------------------------------------------------------------------------------------------------------------------------------------------------------------------------------------------------------------------------------------------------------------------------------------------------------------------------------------------------------------------------------------------------------------------------------------------------------------------------------------------------------------------------------------------------------------------------------------------------------------------------------------------------------------------------------------------------------------------------------------------------------------------------------------------------------------------------------------------------------------------------------------------------------------------------------------------------------------------------------------------------------------------------------------------------------------------------------------------------------------------------------------------------------------------------------------------------------------------------------------------------------------------------------------------------------------------------------------------------------------------------------------------------------------------------------------------------------------------------------------------------------------------------------------------------------------------------------------------------------------------------------------------------------------------------------------------------------------------------------------------------------------------------------------------------------------------------------------------------------------------------------------------------------------------------------------------------------------------------------------------------------------------------------------------------------------------------------------------------------------------------------------------------------------------------------------------------------------------------------------------------------------------------------------------------------------------------------------------------------------------------------------------------------------------------------------------------------------------------------------------------------------------------------------------------------------------------------
Phel_KUNHM2010.35                 11112112341111123111222112121211125211121111111111{23}111443111111111111111212221211111222112111111111111112111111111141222212123111211111111211221131121111131222212121111121111122132111111121131251111111123112112121252313111211111????????????????????????????????-----------------------------------------------------------------------------------------------------------------------------------------------------------------------------------------------------------------------------------------------------------------------------------------------------------------------------------------------------------------------------------------------------------------------------------------------------------------------------------------------------------------------------------------------------------------------------------------------------------------------------------------------------------------------------------------------------------------------------------------------------------------------------------------------------------------------------------------------------------------------------------------------------------------------------------------------------------------------------------------------------------------------------------------------------------------------------------------------------------------------------------------------------------------------------------------------------------------------------------------------------------------------------------------------------------------------------------------------------------------------------------------------------------------------------------------------------------------------------------------------------------------------------------------------------------------------------------------------------------------------------------------------------------------------------------------------------------------------------------------------------------------------------------------------------------------------------------------------------------------------------------------------------------------------------------------------------------------------------------------------------------------------------------------------------------------------------------------------------------------------------------------------------------------------------------------------------------------------------------------------------------------------------------------------------------------------------------------------------------------------------------------------------------------------------------------------------------------------------------------------------------------------------------------------------------------------------------------------------------------------------------------------------------------------------------------------------------------
Phel_KUNHM2010.36                 111122122311111331112221123212111151111111111111114111{36}53211111211111111212211221111122122111111211111112112111111241232212122111211111111211221131121111131322212121111121111122141111111111131211111111122112113321252311111211111????????????????????????????????-----------------------------------------------------------------------------------------------------------------------------------------------------------------------------------------------------------------------------------------------------------------------------------------------------------------------------------------------------------------------------------------------------------------------------------------------------------------------------------------------------------------------------------------------------------------------------------------------------------------------------------------------------------------------------------------------------------------------------------------------------------------------------------------------------------------------------------------------------------------------------------------------------------------------------------------------------------------------------------------------------------------------------------------------------------------------------------------------------------------------------------------------------------------------------------------------------------------------------------------------------------------------------------------------------------------------------------------------------------------------------------------------------------------------------------------------------------------------------------------------------------------------------------------------------------------------------------------------------------------------------------------------------------------------------------------------------------------------------------------------------------------------------------------------------------------------------------------------------------------------------------------------------------------------------------------------------------------------------------------------------------------------------------------------------------------------------------------------------------------------------------------------------------------------------------------------------------------------------------------------------------------------------------------------------------------------------------------------------------------------------------------------------------------------------------------------------------------------------------------------------------------------------------------------------------------------------------------------------------------------------------------------------------------------------------------------------------------
Phel_KUNHM2010.37                 111112122311111231112221121212111251111211111111113111143111111211111111212211211111122112111113111111112111111111121242212121111111111111211111131121111131222212121111121111121142111111122141351111111123112111221152311211211111????????????????????????????????-----------------------------------------------------------------------------------------------------------------------------------------------------------------------------------------------------------------------------------------------------------------------------------------------------------------------------------------------------------------------------------------------------------------------------------------------------------------------------------------------------------------------------------------------------------------------------------------------------------------------------------------------------------------------------------------------------------------------------------------------------------------------------------------------------------------------------------------------------------------------------------------------------------------------------------------------------------------------------------------------------------------------------------------------------------------------------------------------------------------------------------------------------------------------------------------------------------------------------------------------------------------------------------------------------------------------------------------------------------------------------------------------------------------------------------------------------------------------------------------------------------------------------------------------------------------------------------------------------------------------------------------------------------------------------------------------------------------------------------------------------------------------------------------------------------------------------------------------------------------------------------------------------------------------------------------------------------------------------------------------------------------------------------------------------------------------------------------------------------------------------------------------------------------------------------------------------------------------------------------------------------------------------------------------------------------------------------------------------------------------------------------------------------------------------------------------------------------------------------------------------------------------------------------------------------------------------------------------------------------------------------------------------------------------------------------------------------------
Phel_KUNHM2010.5                  111112123411111231122221123211111152111211111111134111243211111211111111212221211111222122111111111111112111111111121222212122111211111111211221131121111131222211121111121111121131111111111121211111111123112312321152311111211111????????????????????????????????caaggaaggcagcaggcgcgcaaattacccactcccggcacggggaggtagtgacgaaaaat-aacgatacggg-actcatcc-gaggccccgtaatcggaatgagtacactttaaatcctttaacgaggatcaattggagggcaagtctggtgccagcagccgcggtaattccagctccaata-gcgtatattaaa-gttgttgcggttaaaaagctcgtag-tcgaatctgtgtcgtgcgccgccggttcatcgctcgcggtgtcaa-ctggcgtg-tcgcaggacgtcctgcc--ggtgga------------cttagc--c----------------------------------------------------------gcgt-cgtcgtctcgcgcggcgt--------------------------------------------cg-----------------------------tggcggtccaac---ttc-aaca-atcccaccgcggtgctcttcgctgagtgtcgaggtgggccggcacgtttactttgaacaaattagagtgcttaaagcaggcta-aaatttcgcctgaatactgtgtgcatggaataatggaataggacctcggttctattttgttagttttcggaaccccgaggtaatgattaataggaacggatgggggcattcgtattgcgacgttagaggtgaaattcttggatcgtcgcaagacggacttaagcgaaagcatttgccaaaaacgctttcattgatcaagaacgaaagttagaggttcgaaggcgatcagataccgccctagttctaaccataaacgatg-ccagctag--cgatccgccga-cgttcctccgatgac-tcggcgggcagcttccgggaaaccaaagctttt-gggttccgggggaagtaaaccgttcaggggtaaacctgagaaacccgaaagttcgaaaggagagattcaccgcgactcgac--tcgtcggcg--agtgcg-cgtacggacgt------cgcgtcg---gcttc----ggtcggcgt-------------------------------------------------------------------gcgccgcacgcg-tgccgtt--cg-gacgagcgatcgcgtgcacttctctcctagtagg-acgtc-------------gcgacccgtcgggtgtcggtctacga---tcgacggt------------ggagtccgcga--------gacgatcgcctcaaaa----cgatc-------tcgttctcgcgaaccc------gtcgc----------atccgaccggcccgctcgacggtagaaca--tgaagggcgcggggccgcgac--c--agttc--gcgtccg-acccgtcgcaagcgt------g--ctc--------------------------ggt-aat-ctggtgcac--tcggagtcctc-gtg-----------------------------tctccggtcccggatccgagcta-ctgttcgcggcgga-gttctcggacagactccgtatacacgcccgtcagcgacgctattgctttgggtactttcaggacccgtcttgaaacacggaccaaggagtctagcatgaacgcgagtcttagggactc--tcaa---------tttaaagaactaaac--c-ttgaggcgcaatgaaagtgaagatc-cgcctt---gcgcgcgatctagggaatac-gggcg---aggtc--aaaag---------ccga-a-----------------ccctgcattcccggggcgtctcg----atctcatcgcgagat---------------------------gaggcgcacccagagcgtacacgctacaccatatatttaccgttggtatagatgtagatacacgagcctactttacatctgcaaccataatcattgcagttccaaccggaatcaaaatttttagttgattagccacccttcatgggacacagttaagatattcgccaaccctgctctgagctttagggtttgtattcctatttacagtagggggattaactggagtaattctagctaattcatcaattgatattgtactacacgacacttactatgtagtagcccattttcactatgttctctctataggggctgtattcgctattataggaggactaatccagtgataccccctatttactggacttacaataaatcaaaaa---ttacttaaaattcaattccttgttatattcattggggtaaatttaacattttttccacaacatttcctgggtttaagaggaatacctcgtcgttactctgattacccagattcattcaccccctgaaacattgtttcatccgttggatcatccatttccatagtagctattattctattaatttatattatttgggaaagaatatccctaaaccgaaaggcattaatgacaactcaaatatcaacatccattgaatgattacaggccactcccccaagagaacatagatactcagaattacctaagctttccggattc
Phel_KUNHM2010.6                  111114122311111231112221143211111152111211111111134111143111111111111111213221211111222112111113111111113111111111221232212122111211111111211???????????????????????????????????????????????????????????????????????????????????????????????????????????????????????caaggaaggcagcaggcgcgcaaattacccactcccggcacggggaggtagtgacgaaaaat-aacgatacggg-actcatcc-gaggccccgtaatcggaatgagtacactttaaatcctttaacgaggatcaattggagggcaagtctggtgccagcagccgcggtaattccagctccaata-gcgtatattaaa-gttgttgcggttaaaaagctcgtag-tcgaatctgtgtcgtgcgccgccggttcatcgctcgcggtgtcaa-ctggcgtg-tcgcaggacgtcctgcc--ggtgga------------cttagc--c----------------------------------------------------------gcgt-cgtcgtctcgtgcggcgt--------------------------------------------cg-----------------------------cggcggtccaac---ttc-aaca-atcccaccgcggtgctcttcgctgagtgtcgaggtgggccggcacgtttactttgaacaaattagagtgcttaaagcaggcta-aaatttcgcctgaatactgtgtgcatggaataatggaataggacctcggttctattttgttagttttcggaaccccgaggtaatgattaataggaacggatgggggcattcgtattgcgacgttagaggtgaaattcttggatcgtcgcaagacggacttaagcgaaagcatttgccaaaaacgctttcattgatcaagaacgaaagttagaggttcgaaggcgatcagataccgccctagttctaaccataaacgatg-ccagctag--cgatccgccga-cgttcctccgatgac-tcggcgggcagcttccgggaaaccaaagctttt-gggttccgggggaagtaaaccgttcaggggtaaacctgagaaacccgaaagttcgaagggagagattcaccgcgactcgtg--tcgtcgacg--aggacg-cgtacggacgt------cgttcgg---acttc----ggttcgta--------------------------------------------------------------c-----gcgccgaacgcg-ttccgtc-gtg-a-cgtgcgatcgcgtgcacttctctcctggtagg-acgtc-------------gcgacccgttgggcgtcggtctacga---acgaatgg------------ggagcccgtga--------ggcgatcgccttaaaa----cgatc-------tcgtcttcgcgaaccc------gtcgt----------atccggccgactcgctcgacggtagttaa--cgaagggcgcggggccgcgac--t--agttc--gcgtccg-gcccgtcgcaagcgt------g--ttc--------------------------ggt-aat-ctggtgtac--tcggcggcctc-gtg-----------------------------tctccggtcccggatccgagcta-ctgttggcgacggt-gttctcggacagactccgtatacacgcccgtcagcgacgctatcgctttgggtactttcaggacccgtcttgaaacacggaccaaggagtctagcatgcacgcgagtcttcgagactc-t-gtg-----------------acgaaac--t-tgaaggcagaatgaaagtgaaggtc-cgcctt---gcgcgcgacctagggaagac-gggtcgact--ccctttgcgggga--acg-----g-----------------cccggcattcccggggcgtctcg----atctcatcgcgagat---------------------------gaggcgcacccagagcgtacacgctacaccacatattcactgttggaatagatgtagacacacgagcctacttcacatccgctactataattattgctgttccaactggaattaaaattttcagatgactagccaccctgcacggcacccaattaagatactcacccaccctcctatgagccctaggatttgtattcctattcacagtagggggattaacaggagtaatcctcgccaactcatcaatcgatattatccttcacgacacctactatgtagtagcccacttccattatgtactttccatgggagcagtattcgccattataggaggactagtccaatgatacccattattcacaggactcactataaatcaaaaa---cttctcaaaattcagttccttgttatattcattggagtaaacttaacatttttccctcaacatttcctaggacttaggggaatgcctcgtcgttattctgattatccagattcatttaccccttgaaatgttgtctcgtcaattggctcatctatctcgatagtagcaattattctattaatttatattatttgagaaagaatatccctaaaccgaaaggctttaataactacccatatatcaacatccattgagtgacttcaagccacccccccaagagaacatagatattcagaattaccaaaactttcagaattc
Phel_KUNHM2010.7                  111114121211111231??????????12111152111211111111114111143111111111111111213211211111222112111111111111112111111111121222212122111211111111211???????????????????????????????????????????????????????????????????????????????????????????????????????????????????????-----------------------------------------------------------------------------------------------------------------------------------------------------------------------------------------------------------------------------------------------------------------------------------------------------------------------------------------------------------------------------------------------------------------------------------------------------------------------------------------------------------------------------------------------------------------------------------------------------------------------------------------------------------------------------------------------------------------------------------------------------------------------------------------------------------------------------------------------------------------------------------------------------------------------------------------------------------------------------------------------------------------------------------------------------------------------------------------------------------------------------------------------------------------------------------------------------------------------------------------------------------------------------------------------------------------------------------------------------------------------------------------------------------------------------------------------------------------------------------------------------------------------------------------------------------------------------------------------------------------------------------------------------------------------------------------------------------------------------------------------------------------------------------------------------------------------------------------------------------------------------------------------------------------------------------------------------------------------------------------------------------------------------------------------------------------------------------------------------------------------------------------------------------------------------------------------------------------------------------------------------------------------------------------------------------------------------------------------------------------------------------------------------------------------------------------------------------------------------------------------------------------------------------------------------------------------------------------------------------------------------------------------------------------------------------------------------------------
Phel_KUNHM2010.8                  1111241223111112311122211432121111511112111111111141111431111111111111112122212111112221221111131111111121111111111212322121221111111111112112211311211112322422111211111211111211421111111?1231211111111123112311121152311111221111????????????????????????????????-----------------------------------------------------------------------------------------------------------------------------------------------------------------------------------------------------------------------------------------------------------------------------------------------------------------------------------------------------------------------------------------------------------------------------------------------------------------------------------------------------------------------------------------------------------------------------------------------------------------------------------------------------------------------------------------------------------------------------------------------------------------------------------------------------------------------------------------------------------------------------------------------------------------------------------------------------------------------------------------------------------------------------------------------------------------------------------------------------------------------------------------------------------------------------------------------------------------------------------------------------------------------------------------------------------------------------------------------------------------------------------------------------------------------------------------------------------------------------------------------------------------------------------------------------------------------------------------------------------------------------------------------------------------------------------------------------------------------------------------------------------------------------------------------------------------------------------------------------------------------------------------------------------------------------------------------------------------------------------------------------------------------------------------------------------------------------------------------------------------------------------------------------------------------------------------------------------------------------------------------------------------------------------------------------------------------------------------------------------------------------------------------------------------------------------------------------------------------------------------------------------------------------------------------------------------------------------------------------------------------------------------------------------------------------------------------------------------
Phel_KUNHM2010.9                  111122123411111231112221143212111151111211111111113111143111111211111111212211221111222122111111111111112111121111121222212122111111111111211221131221111231222212121111121111122142111111121131211111111123112212121152311111211111????????????????????????????????-----------------------------------------------------------------------------------------------------------------------------------------------------------------------------------------------------------------------------------------------------------------------------------------------------------------------------------------------------------------------------------------------------------------------------------------------------------------------------------------------------------------------------------------------------------------------------------------------------------------------------------------------------------------------------------------------------------------------------------------------------------------------------------------------------------------------------------------------------------------------------------------------------------------------------------------------------------------------------------------------------------------------------------------------------------------------------------------------------------------------------------------------------------------------------------------------------------------------------------------------------------------------------------------------------------------------------------------------------------------------------------------------------------------------------------------------------------------------------------------------------------------------------------------------------------------------------------------------------------------------------------------------------------------------------------------------------------------------------------------------------------------------------------------------------------------------------------------------------------------------------------------------------------------------------------------------------------------------------------------------------------------------------------------------------------------------------------------------------------------------------------------------------------------------------------------------------------------------------------------------------------------------------------------------------------------------------------------------------------------------------------------------------------------------------------------------------------------------------------------------------------------------------------------------------------------------------------------------------------------------------------------------------------------------------------------------------------------
Phel_LaSalle1                     1211141234111212311123541232121111511112?11111111141111431111112111111112132112111111221121?111111111?112111111111121242????2?1?1111111111311???????????????????????????????????????????????????????????????????????????????????????????????????????????????????????-----------------------------------------------------------------------------------------------------------------------------------------------------------------------------------------------------------------------------------------------------------------------------------------------------------------------------------------------------------------------------------------------------------------------------------------------------------------------------------------------------------------------------------------------------------------------------------------------------------------------------------------------------------------------------------------------------------------------------------------------------------------------------------------------------------------------------------------------------------------------------------------------------------------------------------------------------------------------------------------------------------------------------------------------------------------------------------------------------------------------------------------------------------------------------------------------------------------------------------------------------------------------------------------------------------------------------------------------------------------------------------------------------------------------------------------------------------------------------------------------------------------------------------------------------------------------------------------------------------------------------------------------------------------------------------------------------------------------------------------------------------------------------------------------------------------------------------------------------------------------------------------------------------------------------------------------------------------------------------------------------------------------------------------------------------------------------------------------------------------------------------------------------------------------------------------------------------------------------------------------------------------------------------------------------------------------------------------------------------------------------------------------------------------------------------------------------------------------------------------------------------------------------------------------------------------------------------------------------------------------------------------------------------------------------------------------------------------
Phel_LasAlturas1                  1111221242111111??112354123211111151111111111111134111143111111211111111213211221111222111113113111211?1211111122112121221212?1?1211111111211???????????????????????????????????????????????????????????????????????????????????????????????????????????????????????caaggaaggcagcaggcgcgcaaattacccactcccggcacggggaggtagtgacgaaaaat-aacgatacggg-actcatcc-gaggccccgtaatcggaatgagtacactttaaatcctttaacgaggatcaattggagggcaagtctggtgccagcagccgcggtaattccagctccaata-gcgtatattaaa-gttgttgcggttaaaaagctcgtag-tcgaatctgtgtcgtgcgccgccggttcatcgctcgcggtgtcaa-ctggcgtg-tcgcaggacgtcctgcc--ggtgga------------cttagc--c----------------------------------------------------------gcgt-cgtcgtctcgcgcggcgt--------------------------------------------cg-----------------------------tggcggtccaac---ttc-aaca-atcccaccgcggtgctcttcgctgagtgtcgaggtgggccggcacgtttactttgaacaaattagagtgcttaaagcaggcta-aaatttcgcctgaatactgtgtgcatggaataatggaataggacctcggttctattttgttagttttcggaaccccgaggtaatgattaataggaacggatgggggcattcgtattgcgacgttagaggtgaaattcttggatcgtcgcaagacggacttaagcgaaagcatttgccaaaaacgctttcattgatcaagaacgaaagttagaggttcgaaggcgatcagataccgccctagttctaaccataaacgatg-ccagctag--cgatccgccga-cgttcctccgatgac-tcggcgggcagcttccgggaaaccaaagctttt-gggttccgggggaagtaaaccgttcaggggtaaacctgagaaacccgaaagttcgaaaggagagattcaccgcgactcgac--tcgtcggcg--agtgcg-cgtacggacgt------cgcgtcg---gcttc----ggtcggcgt-------------------------------------------------------------------gcgccgcacgcg-tgccgtt--cg-gacgagcgatcgcgtgcacttctctcctagtagg-acgtc-------------gcgacccgtcgggtgtcggtctacga---tcgacggt------------ggagtccgcga--------gacgatcgcctcaaaa----cgatc-------tcgttctcgcgaaccc------gtcgc----------atccggccggctcgctcgacggtagaaca--tgaggggcgcggggccgcgac--t--agttc--gcgtccg-acccgtcgcaagcgt------g--ctc--------------------------ggt-aat-ctggtgcac--tcggagtcctc-gtg-----------------------------tctccggtcccggacccgagcta-ctgttcgcggcgga-gttctcggacagactccgtatacacgcccgtcagcgacgctattgctttgggtactttcaggacccgtcttgaaacacggaccaaggagtctagcatgaacgcgagtcttagggactc--tcaa---------tttaaagaactaaac--c-ttgaggcgtaatgaaagtgaagatc-cgcctt---gcgcgcgatctagggaatac-gggcg---aggtc--aaaag---------ccga-a-----------------ccctgcattcccggggcgtctcg----atctcatcgcgagat---------------------------gaggcgcacccagagcgtacacgcttcaccacatatttaccgtcggtatagacgtagatacacgagcttattttacatcagcaactataatcattgctgttcccaccgggattaaaattttcagttgattagccactctccatggaacacaacttagatactcacctaccttgctatgagccctaggtttcgtattcctatttacagtagggggattaaccggagtaatcctagctaactcatctatcgatattatcctgcatgatacctactatgtagtagctcattttcattacgttctctctataggagctgtattcgctattataggaggattaatccagtgataccctttatttacaggacttaccataaatcaaaaa---ctacttaaaatccaattccttgtcatatttattggagtaaacttgacattcttcccccaacatttcttaggtttaagaggaataccccgtcgttactctgactatccggactcatttactccatgaaatgtagtgtcatctattggctcttccatttccatagtagccattattttattaatctatattatctgagaaagaatatccctaaaccgaaaggcattaatgaccactcaaataccaacatccattgaatgattacaagccaccccaccaagagaacatagatactcagaattaccaaagctttcaggattc
Phel_LasCruces                    111114121211141221112354121211111151111111111111342111243211111211111111213211211112222112113111111212113111111221121212212121111211111111111221131221111131222212121111121112122141111111121141311111111123111251321152224211221111????????????????????????????????-----------------------------------------------------------------------------------------------------------------------------------------------------------------------------------------------------------------------------------------------------------------------------------------------------------------------------------------------------------------------------------------------------------------------------------------------------------------------------------------------------------------------------------------------------------------------------------------------------------------------------------------------------------------------------------------------------------------------------------------------------------------------------------------------------------------------------------------------------------------------------------------------------------------------------------------------------------------------------------------------------------------------------------------------------------------------------------------------------------------------------------------------------------------------------------------------------------------------------------------------------------------------------------------------------------------------------------------------------------------------------------------------------------------------------------------------------------------------------------------------------------------------------------------------------------------------------------------------------------------------------------------------------------------------------------------------------------------------------------------------------------------------------------------------------------------------------------------------------------------------------------------------------------------------------------------------------------------------------------------------------------------------------------------------------------------------------------------------------------------------------------------------------------------------------------------------------------------------------------------------------------------------------------------------------------------------------------------------------------------------------------------------------------------------------------------------------------------------------------------------------------------------------------------------------------------------------------------------------------------------------------------------------------------------------------------------------------------
Phel_latus                        111112111211111331112221121212111351111212111111134111443211112211111111213221221111222111211111111111112111111111221142212111111111112111111111131221121131222212121111221111121142111111111231211111111122212351221152223111222111????????????????????????????????-----------------------------------------------------------------------------------------------------------------------------------------------------------------------------------------------------------------------------------------------------------------------------------------------------------------------------------------------------------------------------------------------------------------------------------------------------------------------------------------------------------------------------------------------------------------------------------------------------------------------------------------------------------------------------------------------------------------------------------------------------------------------------------------------------------------------------------------------------------------------------------------------------------------------------------------------------------------------------------------------------------------------------------------------------------------------------------------------------------------------------------------------------------------------------------------------------------------------------------------------------------------------------------------------------------------------------------------------------------------------------------------------------------------------------------------------------------------------------------------------------------------------------------------------------------------------------------------------------------------------------------------------------------------------------------------------------------------------------------------------------------------------------------------------------------------------------------------------------------------------------------------------------------------------------------------------------------------------------------------------------------------------------------------------------------------------------------------------------------------------------------------------------------------------------------------------------------------------------------------------------------------------------------------------------------------------------------------------------------------------------------------------------------------------------------------------------------------------------------------------------------------------------------------------------------------------------------------------------------------------------------------------------------------------------------------------------------------
Phel_luculentus                   121124123411111231112221121112111151111211111111114111143111112211111111212211221111222112111111111111111111111111141232212122111111111111211221131221111131222211121111121111121142111111123121251111111122112111221152321111211111????????????????????????????????caaggaaggcagcaggcgcgcaaattacccactcccggcacggggaggtagtgacgaaaaat-aacgatacggg-actcatcc-gaggccccgtaatcggaatgagtacactttaaatcctttaacgaggatcaattggagggcaagtctggtgccagcagccgcggtaattccagctccaata-gcgtatattaaa-gttgttgcggttaaaaagctcgtag-tcgaatttgtgtcgtgcgccgccggttcatcgctcgcggtgtcaa-ctggcgtg-tcgcaggacgtcctgcc--ggtgga------------cttagc--c----------------------------------------------------------gcgt-cgtcgtctcgcgcggcgt--------------------------------------------cg-----------------------------tggcggtccaac---ttc-aaca-atcccaccgcggtgctcttcgctgagtgtcgaggtgggccggcacgtttactttgaacaaattagagtgcttaaagcaggcta-aaatttcgcctgaatactgtgtgcatggaataatggaataggacctcggttctattttgttagttttcggaaccccgaggtaatgattaataggaacggatgggggcattcgtattgcgacgttagaggtgaaattcttggatcgtcgcaagacggacttaagcgaaagcatttgccaaaaacgctttcattgatcaagaacgaaagttagaggttcgaaggcgatcagataccgccctagttctaaccataaacgatg-ccagctag--cgatccgccga-cgttcctccgatgac-tcggcgggcagcttccgggaaaccaaagctttt-gggttccgggggaagtaaaccgttcaggggtaaacctgagaaacccgaaagttcgaaaggagagattcaccgcgactcgac--tcgtcggcg--agtgcg-cgtacggacgt------cgcgtcg---gcttc----ggtcggcgt-------------------------------------------------------------------gcgccgcacgcg-tgccgtt--cg-gacgagcgatcgcgtgcacttctctcctagtagg-acgtc-------------gcgacccgtcgggtgtcggtctacga---tcgacggt------------ggagtccgcga--------gacgatcgcctcaaaa----cgatc-------tcgttctcgcgaaccc------gtcgc----------atccgaccggctcgctcgacggtagaaca--tgaggggcgcggggccgcgac--t--agttc--gcgtccg-acccgtcgcaagcgt------g--ttc--------------------------ggt-aat-ctggtgcac--tcggagtcctc-gtg-----------------------------tctccggtcccggatccgagcta-ctgttcgcggcgga-gttctcggacagactccgtatacacgcccgtcagcgacgctattgctttgggtactttcaggacccgtcttgaaacacggaccaaggagtctagcatgaacgcgagtcttagggactc--tcaa---------tttaaagaactaaac--c-ttgaggcgtaatgaaagtgaagatc-cgcctt---gcgcgcgatctagggaatac-gggtg---aggtc--aaaag---------ccga-a-----------------ccctgcattcccggggcgtctcg----atctcatcgcgagat---------------------------gaggcgcacccagagcgtacacgcttcaccacatatttaccgttggtatagacgtagatactcgggcttattttacatcagcaactataatcattgctgttccgaccggaattaaaattttcagttgattggctactctccatggaacacagcttagatattcaccaaccctactatgagccttagggtttgtattcctattcacagtaggaggattaactggtgtaatcttagctaactcatctatcgacatcattctacatgacacctactatgtagttgcccattttcactacgtcctctccataggggcagtattcgctattataggaggattaatccagtgataccccttatttacaggactcaccataaatcaaaaa---ttacttaaaatccaattccttgtaatattcattggagtgaacctaacatttttccctcaacatttcttaggtttaagtggaataccccgtcgttactctgactacccagactcgtttaccccttgaaatgtagtctcatctattggatcatctatctctatagtagctatcattttactaatctatattatttgagagagaatatccctaaaccgaaaggcattaataactactcaaatatcaacatccattgaatgactacaagccacccccccaagagaacatagatactcagaattaccaaagctttcaggattc
Phel_MazursBalzanii               111112123411111231112221143212111351111213211111134111243211111211111111213211221112222112111113111111113111111221131222212122111111111111111111131221111131222211111111141111121141111111121221111111111122112111121152411111211111????????????????????????????????-----------------------------------------------------------------------------------------------------------------------------------------------------------------------------------------------------------------------------------------------------------------------------------------------------------------------------------------------------------------------------------------------------------------------------------------------------------------------------------------------------------------------------------------------------------------------------------------------------------------------------------------------------------------------------------------------------------------------------------------------------------------------------------------------------------------------------------------------------------------------------------------------------------------------------------------------------------------------------------------------------------------------------------------------------------------------------------------------------------------------------------------------------------------------------------------------------------------------------------------------------------------------------------------------------------------------------------------------------------------------------------------------------------------------------------------------------------------------------------------------------------------------------------------------------------------------------------------------------------------------------------------------------------------------------------------------------------------------------------------------------------------------------------------------------------------------------------------------------------------------------------------------------------------------------------------------------------------------------------------------------------------------------------------------------------------------------------------------------------------------------------------------------------------------------------------------------------------------------------------------------------------------------------------------------------------------------------------------------------------------------------------------------------------------------------------------------------------------------------------------------------------------------------------------------------------------------------------------------------------------------------------------------------------------------------------------------------------
Phel_miramon                      1111221242111113211123541232121113511112111111111341112431111112111111112132212211112221121111131111111121111111111212222121211111111111112111111311311212312422111211111211111211311112111211212511111111?2112351221152424211211111????????????????????????????????caaggaaggcagcaggcgcgcaaattacccactcccggcacggggaggtagtgacgaaaaat-aacgatacggg-actcatcc-gaggccccgtaatcggaatgagtacactttaaatcctttaacgaggatcaattggagggcaagtctggtgccagcagccgcggtaattccagctccaata-gcgtatattaaa-gttgttgcggttaaaaagctcgtag-tcgaatctgtgtcgtgcgccgccggttcatcgctcgcggtgtcaa-ctggcgtg-tcgcaggacgtcctgcc--ggtgga------------cttagc--c----------------------------------------------------------gcgt-cgtcgtctcgcgcggcgt--------------------------------------------cg-----------------------------cggcggtccaac---ttc-aaca-atcccaccgcggtgctcttcgctgagtgtcgaggtgggccggcacgtttactttgaacaaattagagtgcttaaagcaggcta-aaatttcgcctgaatactgtgtgcatggaataatggaataggacctcggttctattttgtcagttttcggaaccccgaggtaatgattaataggaacggatgggggcattcgtattgcgacgttagaggtgaaattcttggatcgtcgcaagacggacttaagcgaaagcatttgccaaaaacgctttcattgatcaagaacgaaagttagaggttcgaaggcgatcagataccgccctagttctaaccataarcgatg-ccagctag--cgatccgccga-cgttcctccgatgac-tcggcgggcagcttccgggaaaccaaagctttt-gggttccgggggaagt---------------------------------------------------------------------------------------------------------------------------------------------------------------------------------------------------------------------------------------------------------------------------------------------------------------------------------------------------------------------------------------------------------------------------------------------------------------------------------------------------------------------------------------------------------------------------------------------------------------------------------------------------------------------------------------------------------------------------------------------------------------------------------------------------------------------------------------------------------------------------------------------------------------------------------------------------------------------------------------------------------------------------------ccaccatatattcactgtgggaatagacgttgatacacgagcatatttcacctctgctacaataattattgctgtacctaccggcattaaaatttttagatgattagccacacttcacggaactcagttaagatattctcctaccttgctatgagcactaggatttgtattcctattcacagtagggggcctaacaggggtaatcctagccaattcatcaattgatattgttctgcatgatacttactatgtagtagcacattttcattatgtgttatctataggagctgtattcgccattataggaggattaattcaatgataccctttattcacaggattaacaataaatcaaaaa---ttactaaagatccaattcttcgttatatttatcggggtaaatttaaccttcttccctcaacatttcttaggattaagaggaatgccacgacggtactccgactacccagattccttcaccccctgaaatattgtatcatctataggatcgactatttctatagtagctatcatcttgttaatttacattatatgagaaagaataacgttaaaacgaaaggcccttataacaacccaaatatccacctccattgaatggctacaagccaccccacctagagaacatagatactctgaattaccaaagctatctagattc
Phel_mobilensis                   1111{12}2123421121231112354123212111351111211111111134111243111111111111111212221221211222122111111111111112111111221121122212111111111111111111111131221111121222211111111121111111121111111131221211?11112112112112221311111111211111????????????????????????????????-----------------------------------------------------------------------------------------------------------------------------------------------------------------------------------------------------------------------------------------------------------------------------------------------------------------------------------------------------------------------------------------------------------------------------------------------------------------------------------------------------------------------------------------------------------------------------------------------------------------------------------------------------------------------------------------------------------------------------------------------------------------------------------------------------------------------------------------------------------------------------------------------------------------------------------------------------------------------------------------------------------------------------------------------------------------------------------------------------------------------------------------------------------------------------------------------------------------------------------------------------------------------------------------------------------------------------------------------------------------------------------------------------------------------------------------------------------------------------------------------------------------------------------------------------------------------------------------------------------------------------------------------------------------------------------------------------------------------------------------------------------------------------------------------------------------------------------------------------------------------------------------------------------------------------------------------------------------------------------------------------------------------------------------------------------------------------------------------------------------------------------------------------------------------------------------------------------------------------------------------------------------------------------------------------------------------------------------------------------------------------------------------------------------------------------------------------------------------------------------------------------------------------------------------------------------------------------------------------------------------------------------------------------------------------------------------------------------
Phel_MTEC2010.1                   11112412131111123111222112321211115111121111111111411114311111121111111121322122111122212211311311121111211111111112122221212?1111111111112112211312211111312222121211111211111121321111111111312111111111?3112311121152311111211111????????????????????????????????-----------------------------------------------------------------------------------------------------------------------------------------------------------------------------------------------------------------------------------------------------------------------------------------------------------------------------------------------------------------------------------------------------------------------------------------------------------------------------------------------------------------------------------------------------------------------------------------------------------------------------------------------------------------------------------------------------------------------------------------------------------------------------------------------------------------------------------------------------------------------------------------------------------------------------------------------------------------------------------------------------------------------------------------------------------------------------------------------------------------------------------------------------------------------------------------------------------------------------------------------------------------------------------------------------------------------------------------------------------------------------------------------------------------------------------------------------------------------------------------------------------------------------------------------------------------------------------------------------------------------------------------------------------------------------------------------------------------------------------------------------------------------------------------------------------------------------------------------------------------------------------------------------------------------------------------------------------------------------------------------------------------------------------------------------------------------------------------------------------------------------------------------------------------------------------------------------------------------------------------------------------------------------------------------------------------------------------------------------------------------------------------------------------------------------------------------------------------------------------------------------------------------------------------------------------------------------------------------------------------------------------------------------------------------------------------------------------------
Phel_muscicapa                    111112121311111321112223123212111351111211111111134111244231112111111111213221221112222111113112111211112112111111121122212111111111111111211111131221111131322222121131121111121121111111121231211111112?22212111121111121111212111????????????????????????????????-----------------------------------------------------------------------------------------------------------------------------------------------------------------------------------------------------------------------------------------------------------------------------------------------------------------------------------------------------------------------------------------------------------------------------------------------------------------------------------------------------------------------------------------------------------------------------------------------------------------------------------------------------------------------------------------------------------------------------------------------------------------------------------------------------------------------------------------------------------------------------------------------------------------------------------------------------------------------------------------------------------------------------------------------------------------------------------------------------------------------------------------------------------------------------------------------------------------------------------------------------------------------------------------------------------------------------------------------------------------------------------------------------------------------------------------------------------------------------------------------------------------------------------------------------------------------------------------------------------------------------------------------------------------------------------------------------------------------------------------------------------------------------------------------------------------------------------------------------------------------------------------------------------------------------------------------------------------------------------------------------------------------------------------------------------------------------------------------------------------------------------------------------------------------------------------------------------------------------------------------------------------------------------------------------------------------------------------------------------------------------------------------------------------------------------------------------------------------------------------------------------------------------------------------------------------------------------------------------------------------------------------------------------------------------------------------------------------
Phel_nanus                        1111{12}4121311121231112221143212111351111213211111134111243211111211111111213211121112222111111111111111113111111221121222212122111111111111111221131121111131222211121111121112122131111111111121211111111123112311221152424211211111????????????????????????????????-----------------------------------------------------------------------------------------------------------------------------------------------------------------------------------------------------------------------------------------------------------------------------------------------------------------------------------------------------------------------------------------------------------------------------------------------------------------------------------------------------------------------------------------------------------------------------------------------------------------------------------------------------------------------------------------------------------------------------------------------------------------------------------------------------------------------------------------------------------------------------------------------------------------------------------------------------------------------------------------------------------------------------------------------------------------------------------------------------------------------------------------------------------------------------------------------------------------------------------------------------------------------------------------------------------------------------------------------------------------------------------------------------------------------------------------------------------------------------------------------------------------------------------------------------------------------------------------------------------------------------------------------------------------------------------------------------------------------------------------------------------------------------------------------------------------------------------------------------------------------------------------------------------------------------------------------------------------------------------------------------------------------------------------------------------------------------------------------------------------------------------------------------------------------------------------------------------------------------------------------------------------------------------------------------------------------------------------------------------------------------------------------------------------------------------------------------------------------------------------------------------------------------------------------------------------------------------------------------------------------------------------------------------------------------------------------------------------
Phel_ND23b                        111112121211111331112221143212111351111112211111134111453211111211111111213211121112222111111113111111113111221221231222212122111111111111111221131121121131242212121111121211121131111111111221251111111122112151221111113111211111????????????????????????????????caaggaaggcagcaggcgcgcaaattacccactcccggcacggggaggtagtgacgaaaaat-aacgatacggg-actcatcc-gaggccccgtaatcggaatgagtacactttaaatcctttaacgaggatcaattggagggcaagtctggtgccagcagccgcggtaattccagctccaata-gcgtatattaaa-gttgttgcggttaaaaagctcgtag-tcgaatctgtgtcgtgcgccgccggttcatcgctcgcggtgtcaa-ctggcgtgctcgcaggacgtcctgcc--ggtgga------------cttagc--c----------------------------------------------------------gcgcgcgtcgtctcgcgcggcgt--------------------------------------------cg-----------------------------cggcggtccaac---ttc-aaca-atcccaccgcggtgctctttgctgagtgtcgaggtgggccggcacgtttactttgaacaaattagagtgcttaaagcaggcta-aaatttcgcctgaatactgtgtgcatggaataatggaataggacctcggttctattttgttagttttcggaaccccgaggtaatgattaataggaacggatgggggcattcgtattgcgacgttagaggtgaaattcttggatcgtcgcaagacggacttaagcgaaagcatttgccaaaaacgctttcattgatcaagaacgaaagttagaggttcgaaggcgatcagataccgccctagttctaaccataaacgatg-ccagctag--cgatccgccga-cgttcctccgatgac-tcggcgggcagcttccgggaaaccaaagctttt-gggttccgggggaagt---------------------------------------------------------------------------------------------------------------------------------------------------------------------------------------------------------------------------------------------------------------------------------------------------------------------------------------------------------------------------------------------------------------------------------------------------------------------------------------------------------------------------------------------------------------------------------------------------------------------------------------------------------------------------------------------------------------------------------------------------------------------------------------------------------------------------------------------------------------------------------------------------------------------------------------------------------------------------------------------------------------------------------acaccatatattcacagtgggtatagatgtagatacacgagcatacttcacctctgccacaataattattgctgttcctacaggaattaaaattttcaggtgattggctacccttcacggaacccaattaagatattcccccactctattatgagctttagggtttgtattcctttttacagtgggcggactaacaggagttatcctagcaaactcatcaattgacattgttttacatgatacatactatgtagtagcacatttccattatgttttatccataggagctgtattcgctatcatagggggattagtacaatgataccctttatttacagggttaacaataaatcaaaag---cttcttaaaattcaattcttcgttatatttgcaggagtaaacctaaccttttttcctcaacacttcctaggattaagaggaatacctcgacgatattcagactatcctgactcattcacaccgtgaaatgtgatttcatcaattgggtcatctatttcaatagtagctattattcttctaatttatattatatgagaaaggatattactaaaccgaaaggctctaataacttcccacataccctcatctattgaatgattacaggccactccccccagagaacacagatactcagaacttcctaaactattaggattc
Phel_ND48                         1111141212111212311122211212121113511111111111111342112432111112111111112122111211112221121?311311121?11311111122112122221212?1?1111111111111???????????????????????????????????????????????????????????????????????????????????????????????????????????????????????-----------------------------------------------------------------------------------------------------------------------------------------------------------------------------------------------------------------------------------------------------------------------------------------------------------------------------------------------------------------------------------------------------------------------------------------------------------------------------------------------------------------------------------------------------------------------------------------------------------------------------------------------------------------------------------------------------------------------------------------------------------------------------------------------------------------------------------------------------------------------------------------------------------------------------------------------------------------------------------------------------------------------------------------------------------------------------------------------------------------------------------------------------------------------------------------------------------------------------------------------------------------------------------------------------------------------------------------------------------------------------------------------------------------------------------------------------------------------------------------------------------------------------------------------------------------------------------------------------------------------------------------------------------------------------------------------------------------------------------------------------------------------------------------------------------------------------------------------------------------------------------------------------------------------------------------------------------------------------------------------------------------------------------------------------------------------------------------------------------------------------------------------------------------------------------------------------------------------------------------------------------------------------------------------------------------------------------------------------------------------------------------------------------------------------------------------------------------------------------------------------------------------------------------------------------------------------------------------------------------------------------------------------------------------------------------------------------------
Phel_ND56a                        111114121211121331112354143212111351111112111111134111243211111211111111213211221111222112112113111311113111111221111222212121111111111111111231131121121131222212121111121111141411111111121231111111111122112351111152224211221111????????????????????????????????-----------------------------------------------------------------------------------------------------------------------------------------------------------------------------------------------------------------------------------------------------------------------------------------------------------------------------------------------------------------------------------------------------------------------------------------------------------------------------------------------------------------------------------------------------------------------------------------------------------------------------------------------------------------------------------------------------------------------------------------------------------------------------------------------------------------------------------------------------------------------------------------------------------------------------------------------------------------------------------------------------------------------------------------------------------------------------------------------------------------------------------------------------------------------------------------------------------------------------------------------------------------------------------------------------------------------------------------------------------------------------------------------------------------------------------------------------------------------------------------------------------------------------------------------------------------------------------------------------------------------------------------------------------------------------------------------------------------------------------------------------------------------------------------------------------------------------------------------------------------------------------------------------------------------------------------------------------------------------------------------------------------------------------------------------------------------------------------------------------------------------------------------------------------------------------------------------------------------------------------------------------------------------------------------------------------------------------------------------------------------------------------------------------------------------------------------------------------------------------------------------------------------------------------------------------------------------------------------------------------------------------------------------------------------------------------------------------------
Phel_nidicola                     11111212121114123111235414321111135111121121111111{23}111243211111211111111212211221112222112111111111111112111111211121222112122111111112111111221131121111132332212121111221111121132111111121111351111111122122251221152414211211111????????????????????????????????-----------------------------------------------------------------------------------------------------------------------------------------------------------------------------------------------------------------------------------------------------------------------------------------------------------------------------------------------------------------------------------------------------------------------------------------------------------------------------------------------------------------------------------------------------------------------------------------------------------------------------------------------------------------------------------------------------------------------------------------------------------------------------------------------------------------------------------------------------------------------------------------------------------------------------------------------------------------------------------------------------------------------------------------------------------------------------------------------------------------------------------------------------------------------------------------------------------------------------------------------------------------------------------------------------------------------------------------------------------------------------------------------------------------------------------------------------------------------------------------------------------------------------------------------------------------------------------------------------------------------------------------------------------------------------------------------------------------------------------------------------------------------------------------------------------------------------------------------------------------------------------------------------------------------------------------------------------------------------------------------------------------------------------------------------------------------------------------------------------------------------------------------------------------------------------------------------------------------------------------------------------------------------------------------------------------------------------------------------------------------------------------------------------------------------------------------------------------------------------------------------------------------------------------------------------------------------------------------------------------------------------------------------------------------------------------------------------------
[truncated: 273,050 more chars]
